# Supplementary material for: Human spinal cord activation during filling and emptying of the bladder
Source: Nat Commun. 2025 Jul 15;16:6506. doi: 10.1038/s41467-025-61470-1 (PMC12264007; doi:10.1038/s41467-025-61470-1)
Supplement: Supplementary file 7 — Source Data file [file 41467_2025_61470_MOESM7_ESM.xlsx]

## Sheet: Figure 1C
Figure 1C
	Right panel												Left panel
	time	P1	P2	P3	P4	Mean BP	Lower rbound SEM Mean BP	Upper bound SEM Mean BP						X	BP
	-0.0166667	5.82728	57.0454	11.5698	2.27607	19.1796	-5.21126	31.9459					P1	1	175.65
	0	14.372	40.6874	10.8823	-0.0609362	16.4702	-1.94396	25.1082					P2	1	231.67
	0.0166667	23.1177	26.0045	18.7157	-2.49044	16.3369	-3.81225	22.7891					P3	1	136.07
	0.0333333	11.5792	28.255	3.5723	4.57934	11.9965	-6.97236	17.7009					P4	1	269.762
	0.05	7.86095	23.4073	-16.2297	14.183	7.30538	-7.03939	15.7748					Mn BP Bar	1	203.288
	0.0666667	4.7743	22.9791	-4.77725	-0.831386	5.53618	-7.29648	11.6718					Mn BP SEM Lower	1	173.698
	0.0833333	9.90687	22.0374	8.86759	-6.79513	8.50419	-2.06511	14.4155					Mn BP SEM Upper	1	232.878
	0.1	12.4238	3.95311	-4.6498	-8.66205	0.766275	-1.13609	5.45919
	0.116667	-4.09794	-5.3393	-15.7668	-3.75705	-7.24027	-8.33623	-4.37784
	0.133333	-9.1503	-8.8651	1.01324	8.26652	-2.18391	-10.8086	2.02523
	0.15	-11.8462	-12.1005	9.4404	-3.50413	-4.50261	-4.34343	0.555892
	0.166667	0.396053	-0.990902	-7.78062	-7.46654	-3.9605	-0.558666	-1.82579
	0.183333	10.0956	4.97687	-10.772	-8.75649	-1.11399	-3.86946	4.00491
	0.2	-4.03032	-7.3036	6.34162	-3.61214	-2.15111	-7.95527	0.797629
	0.216667	-9.50242	-14.3328	5.6521	9.54821	-2.15873	-8.80417	3.61621
	0.233333	-12.4959	-15.6094	-11.2971	-1.16312	-10.1414	-8.78344	-7.01371
	0.25	-0.532567	-17.7593	-5.98487	-4.63912	-7.22897	-2.8257	-3.53229
	0.266667	7.57835	-5.77461	10.532	-5.55074	1.69626	1.1615	5.98775
	0.283333	-5.51345	1.83764	1.66697	-1.05533	-0.766044	-8.7894	0.949577
	0.3	-8.6339	-10.1606	-13.4141	10.847	-5.34039	-11.6776	0.146693
	0.316667	-11.3579	-16.5684	-2.90711	0.459369	-7.5935	-6.17654	-3.70409
	0.333333	-0.122854	-17.2661	10.517	-3.15921	-2.50779	-3.2461	3.21907
	0.35	6.97332	-18.1691	-2.01471	-4.6287	-4.4598	-5.12411	0.741711
	0.366667	-6.97988	-6.19909	-11.7315	0.00446119	-6.2265	-6.98956	-3.81648
	0.383333	-10.3519	0.589913	3.35611	11.0851	1.16982	-8.63464	5.6062
	0.4	-11.9938	-10.9196	8.30122	0.397814	-3.55359	-10.1873	1.29104
	0.416667	0.418602	-17.5805	-8.35661	-2.96594	-7.12112	-5.23509	-3.1943
	0.433333	7.67703	-18.4888	-9.88586	-4.44008	-6.28444	-1.44106	-0.805372
	0.45	-6.32535	-19.7944	7.62003	0.507307	-4.49809	-9.09683	1.34155
	0.466667	-10.0665	-8.55159	7.51946	11.3843	0.071433	-11.493	5.55313
	0.483333	-12.564	-1.80106	-8.32185	0.897043	-5.44748	-5.53593	-2.3862
	0.5	-0.343642	-13.5441	-4.5673	-1.66139	-5.0291	-4.25908	-2.05683
	0.516667	7.27873	-19.3186	11.2015	-3.0766	-0.978741	-6.28439	5.83603
	0.533333	-6.90865	-19.3846	6.4501	1.39359	-4.6124	-8.26231	1.02928
	0.55	-10.3974	-20.9075	-5.99358	11.6113	-6.4218	-8.71467	0.35449
	0.566667	-13.3278	-9.40143	3.47616	1.05898	-4.54853	-11.2671	-0.502272
	0.583333	-2.1881	-1.7267	15.0713	-1.70186	2.36367	-5.79336	6.60104
	0.6	6.02806	-13.0211	3.34743	-4.15834	-1.951	-2.13565	2.32255
	0.616667	-7.91533	-19.7399	-4.4658	0.73897	-7.8455	-11.9444	-3.50004
	0.633333	-11.8764	-19.9844	11.3329	11.8639	-2.16602	-14.6958	5.95209
	0.65	-13.5917	-21.1635	17.3352	0.984139	-4.10897	-6.8019	4.38893
	0.666667	-1.81553	-8.91964	0.411918	-1.58561	-2.97721	-4.60115	-0.934243
	0.683333	5.77116	-0.070499	-0.937137	-3.36373	0.349949	-9.94623	2.28675
	0.7	-7.76565	-11.1522	17.8267	1.15221	0.0152478	-10.7643	6.49467
	0.716667	-11.2289	-17.6016	18.593	11.7675	0.3825	-11.322	9.13603
	0.733333	-13.5977	-17.8193	2.68187	1.43802	-6.82427	-13.9026	-1.61689
	0.75	-2.28083	-18.5789	5.39379	-0.769672	-4.05889	-7.1141	1.05777
	0.766667	5.66264	-7.16899	20.9048	-2.32532	4.26827	-1.42191	10.4124
	0.783333	-8.21188	0.0181293	15.1456	2.02496	2.24421	-13.2601	7.08139
	0.8	-11.8439	-11.138	2.68751	12.3167	-1.99442	-16.0868	3.83185
	0.816667	-13.2434	-17.8402	13.0175	1.99375	-4.01807	-8.46313	3.06778
	0.833333	-1.56594	-17.6743	23.864	-0.907975	0.928942	-7.20111	9.50067
	0.85	6.3961	-18.9466	12.3481	-2.70812	-0.727636	-11.0864	6.08887
	0.866667	-7.05632	-7.64441	3.79397	2.24662	-2.16504	-10.6166	0.847722
	0.883333	-10.8202	0.0378338	17.4356	12.6905	4.83593	-11.1696	11.2168
	0.9	-12.5894	-12.054	24.9422	2.06193	0.590168	-14.9719	9.38774
	0.916667	-1.26687	-18.4957	11.5949	-0.984713	-2.28809	-8.86331	3.89094
	0.933333	6.14908	-19.0614	7.67056	-2.83491	-2.01918	-3.02898	4.11621
	0.95	-7.21373	-19.9695	21.0282	2.41464	-0.93511	-14.3498	7.70267
	0.966667	-10.9171	-7.5427	22.0247	13.2442	4.20228	-16.8681	12.1915
	0.983333	-12.9591	-0.202714	7.58902	2.78496	-0.696957	-7.98766	3.69418
	1	-0.758731	-11.7277	10.4929	0.73003	-0.315871	-7.4437	4.23341
	1.01667	7.3965	-18.4244	26.6197	0.0777063	3.91736	-12.1679	13.2331
	1.03333	-5.91579	-18.4169	21.5608	5.31477	0.63573	-11.355	9.12925
	1.05	-9.2363	-19.4454	8.59749	15.5939	-1.12258	-11.8643	6.91629
	1.06667	-11.4117	-7.97286	17.7369	5.02109	0.843352	-16.2705	7.4939
	1.08333	0.228417	-0.271277	30.7905	2.65749	8.35128	-9.84042	15.8583
	1.1	8.10657	-11.6094	19.7608	1.05018	4.32703	-4.3911	10.892
	1.11667	-5.06861	-17.9829	8.70094	6.34675	-2.00096	-15.9308	4.11629
	1.13333	-8.14304	-18.8655	21.1716	17.469	2.90801	-18.1793	12.6625
	1.15	-10.7419	-20.1365	27.5936	7.04051	0.938909	-9.37868	11.46
	1.16667	1.1929	-8.38413	13.8184	4.68627	2.82837	-7.7191	7.41666
	1.18333	9.88214	-1.65576	9.80855	3.36431	5.34981	-13.1657	8.14031
	1.2	-4.25505	-13.4909	24.5375	9.17184	3.99084	-12.8506	12.2704
	1.21667	-8.10222	-19.5108	25.5991	20.4842	4.6176	-13.3207	15.5566
	1.23333	-10.5938	-19.5055	10.0301	10.1204	-2.48719	-17.2184	4.99041
	1.23333	1.22693	-21.4008	13.1851	7.3983	0.102389	-10.0897	7.67447
	1.25	9.70518	-9.51155	28.487	5.56492	8.56138	-3.8897	16.382
	1.26667	-4.8873	-1.44988	22.7654	11.0932	6.88036	-15.4365	13.1914
	1.28333	-8.04101	-13.229	8.12928	21.3148	2.04352	-18.1892	9.91417
	1.3	-9.54606	-18.8296	14.8286	10.7517	-0.698827	-10.2951	7.35937
	1.31667	2.20417	-19.3096	26.2404	8.56553	4.42513	-8.87975	13.8295
	1.33333	10.8345	-20.4761	14.9691	6.24319	2.89267	-13.5208	10.8835
	1.35	-3.0013	-8.02892	4.35847	11.4294	1.1894	-12.954	5.44616
	1.36667	-6.5472	-1.06293	16.8091	21.5489	7.68698	-12.9906	14.4849
	1.38333	-9.35072	-12.7593	23.4746	10.365	2.93239	-16.9576	11.4682
	1.4	1.75508	-20.1803	9.42694	7.83044	-0.291956	-10.5805	6.54036
	1.41667	9.78258	-20.7823	5.49983	5.663	0.0407849	-4.6581	7.05216
	1.43333	-4.14485	-21.3989	19.481	11.0129	1.23756	-15.6368	10.2272
	1.45	-7.39465	-9.6679	19.0336	21.2403	5.80283	-17.9533	14.1039
	1.46667	-9.78544	-1.78558	1.39202	10.2085	0.00737946	-9.77894	4.14153
	1.48333	2.63811	-13.3803	1.76968	8.47732	-0.123806	-8.43127	4.53925
	1.5	11.1784	-19.1987	16.3096	6.75692	3.76157	-12.0652	11.6599
	1.51667	-3.2816	-19.7251	10.8746	12.0838	-0.0120741	-12.0104	7.42726
	1.53333	-6.50398	-22.1801	-5.1414	22.8525	-2.74325	-11.9361	6.6235
	1.55	-8.72192	-9.89152	1.81032	11.4247	-1.3446	-14.8599	3.65943
	1.56667	3.84874	-1.12469	16.6279	8.92395	7.06898	-8.50698	10.8584
	1.58333	12.1438	-12.1752	4.10312	7.09026	2.79051	-4.92722	8.04778
	1.6	-2.85275	-18.4351	-8.49709	11.9552	-4.45742	-14.2624	1.89109
	1.61667	-5.83384	-18.1828	7.73704	22.6392	1.58991	-16.0645	10.3788
	1.63333	-8.42011	-19.417	17.3136	11.9071	0.345916	-8.98827	8.95298
	1.65	3.08229	-8.48184	-0.213598	9.67353	1.0151	-5.45974	4.78939
	1.66667	12.0448	-1.23635	-7.5583	8.12183	2.843	-9.08106	7.29055
	1.68333	-1.98132	-12.6657	10.8092	13.7258	2.47198	-12.2557	8.56253
	1.7	-5.2637	-19.1262	14.7143	24.3514	3.66897	-12.3905	13.4549
	1.71667	-7.52475	-19.5727	-3.51441	13.8304	-4.19535	-12.9878	2.71442
	1.73333	4.34596	-20.7285	-1.97516	12.4105	-1.48678	-6.77106	5.57035
	1.75	12.8479	-9.14712	18.1275	10.6596	8.12196	-2.62055	14.0879
	1.76667	-1.79359	-0.900228	13.3294	16.4989	6.78362	-13.335	11.5257
	1.78333	-5.17212	-11.3434	-4.54484	27.5303	1.61747	-15.7038	10.3902
	1.8	-6.48981	-17.9939	5.60267	15.7965	-0.771142	-10.1491	6.5571
	1.81667	6.07115	-18.2507	21.16	13.7525	5.68324	-7.19347	14.2352
	1.83333	14.26	-19.7693	9.37491	12.8851	4.18767	-9.73861	12.2393
	1.85	-1.16802	-8.60101	-3.60232	19.4131	1.51043	-11.5749	7.67524
	1.86667	-5.14422	-0.524759	11.0687	31.2189	9.15465	-12.3603	17.2615
	1.88333	-6.84144	-11.3641	22.2204	20.7539	6.19219	-14.2216	15.0759
	1.9	5.26492	-17.6418	5.58031	19.1783	3.09541	-8.55789	10.7307
	1.91667	14.5583	-18.0293	-0.409812	17.3947	3.37847	-5.11927	11.5132
	1.93333	0.639167	-19.0411	17.7267	23.7208	5.7614	-14.6328	15.3666
	1.95	-3.83294	-8.25569	19.7803	36.7173	11.1022	-16.5269	21.6269
	1.96667	-6.2678	-1.22014	1.93543	26.7039	5.28785	-9.78635	12.6237
	1.98333	5.81417	-11.6149	3.56621	25.1063	5.71794	-8.49758	13.2511
	2	14.6983	-17.7039	20.1319	24.1738	10.325	-11.2698	19.8675
	2.01667	0.243804	-17.7477	14.4976	29.6747	6.66708	-13.4211	16.7831
	2.03333	-3.76609	-19.0869	-1.70101	39.4456	3.72291	-13.484	16.2459
	2.05	-5.77369	-8.18422	6.71781	27.8818	5.16043	-15.9223	13.4083
	2.06667	6.2384	-0.360849	22.0264	25.5302	13.3585	-9.81311	19.5647
	2.08333	14.7896	-11.1295	11.6552	23.4647	9.69499	-6.58427	17.0721
	2.1	0.1703	-17.0647	-0.49816	29.1469	2.9386	-16.2796	12.541
	2.11667	-3.55705	-17.0556	13.1229	39.0551	7.89132	-18.7218	19.9743
	2.13333	-5.88795	-18.7029	23.8083	27.0951	6.57811	-11.7221	17.8044
	2.15	6.36151	-8.07652	9.92962	23.8381	8.01317	-8.6354	14.5687
	2.16667	15.2184	-0.159593	5.03644	20.7596	10.2137	-13.0783	14.963
	2.18333	0.355998	-10.0524	21.1616	26.3213	9.44663	-15.3809	18.0337
	2.2	-2.94744	-16.3013	23.591	35.9364	10.0697	-16.2137	22.0307
	2.21667	-4.96267	-16.8245	10.2862	24.1253	3.15607	-18.2103	12.0802
	2.23333	7.72137	-17.5936	13.0963	21.8297	6.26343	-11.3001	14.7304
	2.25	17.3812	-6.93702	28.1624	19.4916	14.5246	-6.74297	22.0491
	2.26667	2.88286	0.0333684	23.3178	25.3785	12.9031	-18.095	19.5498
	2.28333	-0.713928	-9.73787	8.21112	34.6493	8.10216	-20.3553	17.6797
	2.3	-3.0619	-16.3953	15.9768	22.7118	4.80785	-13.9148	13.7372
	2.31667	9.17445	-17.4428	29.523	21.0322	10.5717	-11.5843	20.7997
	2.33333	18.9707	-17.9274	21.4689	19.0682	10.3951	-14.7271	19.8536
	2.35	4.88769	-7.23765	13.0968	24.8868	8.90841	-16.4655	15.6767
	2.36667	0.244295	-0.470125	24.6354	35.0035	14.8533	-17.4027	23.7506
	2.38333	-2.12378	-11.019	32.6211	24.1567	10.9088	-19.7688	21.3075
	2.4	10.6926	-16.9077	20.218	22.655	9.16448	-13.8456	18.2303
	2.41667	19.1605	-17.2671	16.4222	21.3259	9.91039	-9.20763	19.0249
	2.43333	4.51636	-18.9463	31.7972	28.1395	11.3767	-19.4293	23.1543
	2.45	1.32125	-8.61391	33.9717	38.5819	16.3152	-21.5392	28.0549
	2.46667	-0.823043	-1.65387	20.6136	28.3655	11.6255	-14.7566	19.2212
	2.48333	11.7329	-11.6773	21.0129	28.6766	12.4363	-13.6047	21.1887
	2.5	21.4324	-17.3368	35.406	28.8261	17.0819	-17.8572	28.9045
	2.51667	6.65256	-17.4098	33.8647	36.1019	14.8023	-17.4872	27.455
	2.53333	2.59952	-18.3138	19.3771	46.8552	12.6295	-17.0659	26.3985
	2.55	0.479288	-8.46433	25.4858	37.0773	13.6445	-20.419	24.2568
	2.56667	12.6366	-1.24206	38.9621	37.4301	21.9467	-13.8896	31.7517
	2.58333	21.8398	-10.6304	29.7671	37.3871	19.5909	-9.36621	30.1528
	2.6	7.27826	-16.5053	18.9007	45.3621	13.7589	-20.3507	26.6143
	2.61667	3.2796	-16.8202	31.1017	57.0396	18.6502	-22.3781	34.7829
	2.63333	0.624641	-17.488	40.0651	47.1755	17.5943	-14.3033	33.1365
	2.65	13.041	-6.84117	25.6783	46.7691	19.6618	-11.5231	30.9062
	2.66667	22.584	-0.0849557	19.6212	46.1879	22.077	-16.7947	31.5585
	2.68333	7.524	-8.71687	34.1533	53.4579	21.6046	-17.1373	35.4181
	2.68333	3.1932	-13.7427	36.5997	63.4329	22.3708	-17.1549	39.596
	2.7	0.379499	-14.1203	20.2831	51.3082	14.4626	-20.7552	28.6248
	2.71667	13.475	-14.4035	19.1869	48.2339	16.6231	-13.6638	29.463
	2.73333	23.8675	-5.12358	35.9689	44.406	24.7797	-8.22205	35.6019
	2.75	8.38147	1.95014	32.5261	48.4081	22.8165	-19.7046	33.5906
	2.76667	4.63634	-6.83066	15.1144	56.1435	17.2659	-21.9552	30.9779
	2.78333	3.23086	-12.9325	21.4776	43.3594	13.7839	-14.3847	25.8911
	2.8	16.4627	-12.7397	35.8875	40.3078	19.9796	-12.8764	32.053
	2.81667	26.5313	-14.096	27.0983	36.904	19.1094	-17.3222	30.431
	2.83333	11.1399	-5.00445	15.5073	41.6203	15.8158	-16.8665	25.4824
	2.85	6.72403	1.57904	27.4277	49.6268	21.3394	-16.6589	32.2989
	2.86667	4.26048	-7.15866	38.1102	37.0529	18.0662	-20.7316	29.574
	2.88333	17.9343	-11.945	23.6244	34.4463	16.015	-14.0221	25.9441
	2.9	28.4409	-12.7492	16.0619	31.7937	15.8868	-7.77007	26.0139
	2.91667	12.6456	-13.6128	32.5207	37.7026	17.314	-19.8573	28.9516
	2.93333	8.33898	-3.92113	36.6679	47.1168	22.0506	-21.6506	33.9688
	2.95	6.50454	2.48752	21.0422	35.7598	16.4485	-12.3204	24.0194
	2.96667	20.6762	-6.06919	20.418	34.2835	17.3271	-11.3597	25.7714
	2.98333	31.0291	-11.5083	35.3398	32.724	21.8961	-17.5803	33.0662
	3	14.792	-11.6028	31.2078	38.926	18.3307	-15.6217	29.5056
	3.01667	10.2078	-12.6441	14.3138	48.8296	15.1768	-15.0879	27.8652
	3.03333	7.22364	-3.31561	21.7066	38.6572	16.0679	-19.9476	25.1784
	3.05	20.1113	3.5047	37.0274	37.8692	24.6282	-12.6373	32.771
	3.06667	31.2649	-5.29907	27.1138	37.0417	22.5303	-7.1509	32.0275
	3.08333	15.8314	-10.1145	15.6743	45.058	16.6123	-19.6129	27.8853
	3.1	11.2015	-10.9335	27.674	56.3167	21.0647	-21.2987	35.229
	3.11667	8.93523	-12.2051	37.5686	46.8187	20.2794	-11.8951	33.7799
	3.13333	21.6452	-3.21979	24.8648	47.8504	22.7851	-10.6314	33.234
	3.15	32.2503	2.83462	18.3285	48.6271	25.5101	-17.1781	35.2807
	3.16667	17.1231	-4.90237	33.8018	58.1862	26.0522	-15.1034	39.3769
	3.18333	13.0763	-10.4962	37.8729	71.9225	28.0939	-14.6388	45.7274
	3.2	11.4099	-10.5317	22.4531	64.7152	22.0116	-19.5068	37.8105
	3.21667	23.3975	-11.1343	22.8687	67.5319	25.666	-10.9984	41.7904
	3.23333	33.3275	-3.10735	38.4882	69.2713	34.4949	-5.45892	49.3291
	3.25	18.7378	3.41449	36.4119	78.826	34.3476	-18.2346	50.6344
	3.26667	14.6225	-4.41711	21.6672	90.9564	30.7072	-19.6003	51.5321
	3.28333	12.4382	-9.35788	25.5386	80.3892	27.252	-10.8992	46.3706
	3.3	24.4507	-9.83283	40.2364	78.595	33.3623	-9.9077	51.7074
	3.31667	34.4164	-11.0858	32.3297	75.0243	32.6712	-15.3245	50.2581
	3.33333	19.6513	-2.50961	19.9851	79.252	29.0947	-13.5643	46.6226
	3.35	15.1592	3.97573	31.6438	86.4655	34.3111	-13.2365	52.6009
	3.36667	12.6221	-3.54939	39.7551	72.8548	30.4207	-18.1859	47.1502
	3.38333	25.4153	-8.55734	26.9771	69.5322	28.3418	-10.6161	44.333
	3.4	36.3518	-9.58002	22.8067	64.8866	28.6163	-4.86287	44.0761
	3.41667	21.1239	-10.701	36.9466	68.1348	28.8761	-17.4478	45.2895
	3.43333	15.7501	-2.6757	39.3596	73.9253	31.5898	-18.966	48.1168
	3.45	12.8634	3.30289	24.1284	59.8443	25.0348	-9.65406	37.3938
	3.46667	25.6923	-3.7696	22.0656	57.2379	25.3065	-9.03363	37.8088
	3.48333	37.3952	-9.07503	35.369	54.0032	29.4231	-14.9726	42.9175
	3.5	22.6255	-8.92838	32.0189	59.1851	26.2253	-13.085	40.2748
	3.51667	17.027	-9.41529	16.8912	66.6633	22.7916	-12.5899	38.6819
	3.53333	14.5574	-2.05037	22.1981	53.5763	22.0704	-17.2022	33.7283
	3.55	27.1731	3.80903	36.2154	51.3238	29.6303	-9.78494	39.575
	3.56667	37.4593	-3.67552	28.397	48.4595	27.6601	-4.89641	38.8817
	3.58333	22.0274	-7.94412	15.6605	54.4331	21.0442	-17.3616	33.906
	3.6	16.9753	-7.62418	27.9019	63.6574	25.2276	-18.9556	40.0357
	3.61667	14.6356	-8.40002	40.3346	53.0145	24.8962	-9.75928	38.5676
	3.63333	26.4423	-0.63021	26.2616	53.0877	26.2904	-8.17786	37.2556
	3.65	37.2543	6.17865	18.8439	52.7063	28.7458	-14.7558	38.9676
	3.66667	23.3761	0.113275	36.8192	61.439	30.4369	-13.3728	43.2537
	3.68333	18.8139	-4.77085	43.0869	72.5756	32.4264	-12.9553	48.9958
	3.7	16.1852	-4.91153	26.9193	63.3319	25.3812	-18.334	39.6549
	3.71667	27.8007	-6.35258	26.6906	65.0076	28.2866	-10.1646	42.8671
	3.73333	39.3669	0.581894	45.2285	66.5909	37.942	-4.63588	51.7008
	3.75	25.9903	7.1273	43.4582	78.0918	38.6669	-17.1023	53.7575
	3.76667	21.7869	0.320081	25.3475	91.809	34.8159	-18.5695	54.6013
	3.78333	20.8342	-3.97902	30.1314	85.1982	33.0462	-9.57517	51.8618
	3.8	32.4952	-3.59444	46.456	88.6569	41.0034	-8.50951	60.069
	3.81667	42.1057	-5.01406	37.2618	89.8705	41.056	-14.3686	60.4656
	3.83333	27.4013	1.8423	22.2889	100.885	38.1044	-13.3798	59.7474
	3.85	22.5872	8.46939	32.1681	114.413	44.4094	-12.7682	68.246
	3.86667	20.9975	2.60435	42.1354	106.582	43.0798	-17.8468	65.7355
	3.88333	32.5772	-1.4159	27.5201	107.254	41.484	-9.93228	64.6509
	3.9	43.688	-1.25296	17.4745	104.089	40.9997	-3.89949	63.9602
	3.91667	29.7993	-2.45953	32.357	107.819	41.879	-16.634	65.2432
	3.93333	23.8142	4.17813	37.1699	112.713	44.4687	-17.8722	68.2041
	3.95	21.6336	9.89029	18.6688	98.6178	37.2026	-8.63765	57.8256
	3.96667	33.3876	5.14519	15.7743	95.1163	37.3558	-7.45253	57.4707
	3.98333	44.274	1.12156	33.2004	89.9315	42.1319	-13.1084	60.5053
	4	31.3388	0.500964	32.0997	92.5304	39.1175	-11.5093	58.383
	4.01667	26.3305	-0.0908976	15.0196	95.5141	34.1933	-10.8089	55.3379
	4.03333	23.1078	6.3735	19.5091	79.7104	32.1752	-14.517	48.4232
	4.05	34.2022	16.4078	35.424	75.2414	40.3189	-6.73623	52.7443
	4.06667	45.1225	13.5394	26.8367	70.3314	38.9575	-3.21347	51.257
	4.08333	32.3158	8.78938	12.5604	75.1883	32.2135	-14.1201	47.4389
	4.1	28.5302	9.36569	23.868	82.8061	36.1425	-15.2305	52.2233
	4.11667	26.779	7.4746	35.7554	71.8675	35.4691	-7.32613	48.9603
	4.11667	38.7197	14.3446	21.7059	71.117	36.4718	-3.1817	49.0978
	4.13333	49.4964	20.224	11.396	69.423	37.6348	-7.91632	50.9977
	4.15	35.5519	15.5879	27.105	76.6298	38.7187	-10.3264	52.0015
	4.16667	30.274	12.7847	33.7501	85.3534	40.5406	-9.82679	56.1667
	4.18333	27.9722	12.2536	17.259	75.5059	33.2477	-10.6304	47.7102
	4.2	40.2652	14.2374	14.8562	77.1273	36.6215	-2.9623	51.4223
	4.21667	50.0515	17.9633	31.5049	78.0557	44.3938	-0.0646011	57.3997
	4.23333	36.415	31.8087	30.701	87.8273	46.688	-10.983	60.4568
	4.25	33.9582	47.41	14.9351	99.0822	48.8464	-11.6336	66.868
	4.26667	31.0318	46.9407	19.8986	91.517	47.347	-5.89586	63.0812
	4.28333	40.9419	45.396	35.1567	95.1279	54.1556	-0.89503	67.9729
	4.3	50.972	45.6705	28.2109	98.1758	55.7573	-4.09393	70.7094
	4.31667	37.0019	49.907	15.6575	111.515	53.5202	-7.51671	74.101
	4.33333	32.083	55.7167	26.339	127.19	60.3322	-7.88996	83.507
	4.35	28.3742	51.2662	39.1101	122.696	60.3615	-7.90062	81.6592
	4.36667	40.113	48.2779	29.4557	126.084	60.9825	-0.572109	83.0223
	4.38333	50.2313	48.3978	23.2182	126.485	62.083	0.290699	84.4172
	4.4	36.1649	47.7078	36.3743	134.216	63.6158	-8.82333	87.3033
	4.41667	33.2498	53.4941	40.1403	141.803	67.1719	-9.86448	92.4014
	4.43333	30.6029	58.7686	27.351	130.389	61.7778	-4.27811	85.7109
	4.45	41.9153	54.5822	27.9379	127.616	63.0128	0.0794004	85.2238
	4.46667	51.6051	51.8439	43.5351	122.467	67.3628	-2.62447	85.832
	4.48333	37.2795	50.624	42.8592	124.337	63.775	-7.72353	84.1469
	4.5	33.4933	50.3792	28.2384	125.813	59.4809	-6.58143	82.0904
	4.51667	30.6528	65.0354	31.6777	111.493	59.7146	-7.61482	78.732
	4.53333	42.6234	75.3264	45.7346	108.415	68.0248	-0.552515	83.3729
	4.55	52.3727	69.4475	41.2691	103.77	66.7147	-0.178392	80.3581
	4.56667	36.9893	66.7639	31.437	107.778	60.7422	-9.0856	78.2342
	4.58333	32.3048	66.7988	40.0955	112.52	62.9298	-9.51819	81.0347
	4.6	30.1882	66.2862	48.4692	101.171	61.5287	-3.40072	76.6585
	4.61667	42.6066	71.0745	38.2127	100.028	62.9804	1.94429	77.3173
	4.63333	52.9671	75.0664	33.6098	96.8641	64.6269	-2.27676	78.3084
	4.65	39.4075	72.2697	47.9437	103.938	65.8898	-7.17769	80.3574
	4.66667	35.214	69.6917	53.0822	111.72	67.427	-6.55751	83.7837
	4.68333	32.0307	68.9253	39.0737	101.804	60.4584	-6.25973	76.3921
	4.7	43.3358	68.1963	36.0364	102.879	62.6118	1.48714	77.696
	4.71667	53.5335	72.9349	49.309	103.09	69.7168	4.01732	81.9727
	4.73333	40.5027	77.6021	49.4201	113.184	70.1772	-6.49107	86.5483
	4.75	37.0029	74.2415	37.6688	124.834	68.4367	-7.57326	89.1512
	4.76667	34.6976	70.6865	42.2247	120.407	67.0039	-2.67488	86.4185
	4.78333	47.0083	70.4915	53.3992	126.072	74.2429	2.85595	92.2164
	4.8	57.3959	70.2188	45.8079	129.869	75.8228	-0.937484	94.5151
	4.81667	42.607	74.3769	35.8309	142.102	73.7293	-4.08438	98.0195
	4.83333	38.0489	79.5073	45.6507	152.751	78.9895	-3.92524	105.176
	4.85	36.0235	76.5964	57.6775	146.108	79.1014	-4.21006	102.925
	4.86667	48.2854	73.5298	48.8447	149.473	80.0331	3.52118	103.916
	4.88333	58.0087	73.5696	39.7705	150.425	80.4435	4.03965	104.772
	4.9	42.5852	72.7437	50.2858	158.363	80.9945	-4.85901	107.566
	4.91667	38.6267	76.9917	56.2704	163.261	83.7874	-5.38111	111.414
	4.93333	37.1449	81.5831	46.8216	151.017	79.1417	0.0662202	104.93
	4.95	49.5059	79.2802	45.4918	149.115	80.8482	4.59547	104.819
	4.96667	59.9721	76.8102	55.8469	145.198	84.4567	1.21326	105.205
	4.98333	45.509	75.8476	51.8899	148.877	80.5309	-3.42109	104.23
	5	41.6188	75.3797	35.4346	152.256	76.1724	-1.81274	103.01
	5.01667	38.8163	79.3257	37.503	141.509	74.2886	-2.2057	98.7076
	5.03333	49.8663	82.9828	51.7157	140.225	81.1974	4.56944	102.289
	5.05	60.5559	81.1531	45.4809	136.764	80.9885	4.29387	100.966
	5.06667	46.6124	79.1342	33.3153	142.811	75.4681	-4.31206	99.8914
	5.08333	42.4817	78.9804	44.2689	149.55	78.8203	-4.33686	103.849
	5.1	40.2109	78.5728	58.0171	142.609	79.8525	1.50307	102.191
	5.11667	52.5872	81.3729	53.6666	145.588	83.3038	8.12734	105.108
	5.13333	63.9433	85.0625	50.0618	146.151	86.3048	4.50987	107.512
	5.15	49.0909	83.6102	61.7808	154.798	87.3199	-2.41698	110.915
	5.16667	43.9777	82.5594	66.3942	162.687	88.9046	-1.79914	114.739
	5.18333	42.1159	82.9474	53.4794	155.649	83.5479	-0.761635	109.075
	5.2	54.7273	82.4899	53.0135	158.697	87.2319	7.54644	111.993
	5.21667	65.8448	85.3983	68.4869	160.731	95.1153	9.73744	117.412
	5.23333	51.5682	88.6802	69.2805	169.903	94.8579	-0.919847	120.995
	5.25	47.8986	87.3905	56.3905	177.887	92.3917	-2.23726	122.127
	5.26667	46.3829	85.5021	59.1406	171.261	90.5717	2.10209	118.674
	5.28333	58.4763	85.8242	72.2735	172.496	97.2674	8.06733	122.957
	5.3	69.4283	85.6379	67.5389	172.322	98.7319	6.0135	123.596
	5.31667	54.2236	88.2045	57.7827	179.572	94.9457	1.3215	124.167
	5.33333	49.499	91.9562	66.034	184.808	98.0743	0.655588	128.277
	5.35	47.6274	90.5831	73.597	176.562	97.0923	0.0991611	125.016
	5.36667	59.696	89.2596	61.2213	176.434	96.6527	7.09983	124.101
	5.38333	71.088	89.7046	53.0575	173.798	96.912	7.76549	123.61
	5.4	57.0425	89.4463	65.4893	179.823	97.9502	-1.06769	126.091
	5.41667	52.7337	91.5861	70.5705	185.773	100.166	-1.21169	129.786
	5.43333	50.0119	94.9146	59.5958	177.703	95.5563	3.42629	124.591
	5.45	61.7792	94.3172	60.5269	179.233	98.9641	7.45397	126.84
	5.46667	72.8314	93.0779	75.0827	181.399	105.598	4.95171	131.268
	5.48333	57.675	93.7283	75.7598	189.56	104.181	-1.0017	133.577
	5.5	52.7903	93.326	63.3605	195.298	101.194	-0.222731	133.715
	5.51667	51.6293	95.1354	65.4292	189.152	100.337	-0.779882	131.302
	5.53333	64.3261	98.0966	76.3842	191.161	107.492	7.07212	136.243
	5.55	74.0956	97.6029	68.4602	190.398	107.639	7.22346	135.938
	5.55	58.5284	96.745	53.1549	196.623	101.263	-2.32063	134.497
	5.56667	52.9067	96.6784	57.8145	202.292	102.423	-3.46996	137.123
	5.58333	49.958	96.4334	66.9739	195.886	102.313	1.89193	134.948
	5.6	62.7663	98.2316	55.2063	198.765	103.742	7.39582	136.776
	5.61667	73.9933	101.155	44.6863	199.744	104.895	3.9182	138.548
	5.63333	59.2718	100.974	56.3071	206.926	105.87	-1.29962	141.064
	5.65	55.3086	99.3815	61.6377	213.508	107.459	-0.551267	144.123
	5.66667	53.7795	99.6715	46.2003	207.324	101.744	-1.14399	138.867
	5.68333	65.8848	99.887	40.4993	208.868	103.785	6.17507	140.865
	5.7	76.3735	101.562	54.6091	209.255	110.45	9.28165	144.754
	5.71667	61.8661	104.988	55.3756	217.35	109.895	-2.4659	147.367
	5.73333	58.7972	104.876	38.728	223.548	106.487	-3.05629	147.891
	5.75	58.7392	103.629	39.9566	215.983	104.577	2.26766	144.041
	5.76667	70.9116	104.326	54.1501	217.066	111.613	7.47264	148.278
	5.78333	80.8568	103.877	48.5832	216.647	112.491	3.31478	149.015
	5.8	66.5564	104.747	34.7991	223.165	107.317	-0.281902	148.495
	5.81667	61.7586	107.643	42.0285	229.869	110.325	0.202588	152.476
	5.83333	59.7031	107.672	54.01	224.143	111.382	-1.36255	150.848
	5.85	72.8336	107.035	44.2685	225.034	112.293	6.47203	152.002
	5.86667	84.5597	107.859	34.6228	224.641	112.921	8.66598	153.172
	5.88333	71.3815	107.621	47.0779	231.272	114.338	-2.51226	155.252
	5.9	67.8218	108.495	54.0199	236.942	116.82	-4.23073	158.496
	5.91667	66.0548	111.128	39.1958	232.413	112.198	2.65186	154.929
	5.93333	77.5608	111.317	34.613	235.9	114.848	7.12625	158.143
	5.95	87.7027	110.808	50.3541	237.324	121.547	3.24906	162.099
	5.96667	74.6483	110.989	52.2169	244.819	120.668	-0.310691	163.787
	5.98333	71.2585	110.545	36.5732	250.194	117.143	0.169093	163.996
	6	68.3728	111.99	37.8788	244.567	115.702	-2.8239	161.27
	6.01667	80.4293	114.468	52.8945	246.543	123.584	5.22462	166.461
	6.03333	91.8995	115.163	48.5788	246.455	125.524	8.56851	168.13
	6.05	77.086	115.394	34.9867	252.479	119.986	-2.54765	167.104
	6.06667	73.1697	116.252	42.8523	256.86	122.283	-2.87251	169.602
	6.08333	72.6004	116.928	55.6155	251.091	124.059	3.76345	168.331
	6.1	85.4812	117.548	45.3739	253.631	125.509	8.04285	170.696
	6.11667	96.0761	118.674	34.4989	254.169	125.854	3.20006	172.176
	6.13333	80.374	119.661	47.1734	260	126.802	0.549761	173.607
	6.15	76.0004	119.832	56.3756	264.752	129.24	1.56447	176.318
	6.16667	74.1681	119.884	42.0284	259.722	123.951	-0.0782434	171.944
	6.18333	86.2619	120.27	36.257	261.758	126.137	7.87022	174.524
	6.2	98.0753	120.633	52.5667	262.052	133.332	10.9056	178.513
	6.21667	84.0048	121.944	55.5521	266.418	131.98	-1.6055	178.81
	6.23333	80.6791	123.103	40.0721	268.34	128.048	-1.61646	177.789
	6.25	79.3532	122.935	40.877	262.365	126.383	5.22138	174.71
	6.26667	91.4733	123.274	56.9667	262.984	133.675	10.5904	178.854
	6.28333	102.572	123.766	53.6542	260.476	135.117	6.88273	179.407
	6.3	87.7433	124.326	38.8094	264.103	128.745	3.02829	177.145
	6.31667	83.7892	126.588	46.9817	267.304	131.166	3.14323	179.372
	6.33333	81.6672	128.574	61.4293	261.975	133.411	1.61824	178.514
	6.35	93.6256	129.033	52.2208	262.93	134.452	10.8688	180.064
	6.36667	104.362	129.678	43.0315	261.153	134.556	13.8191	180.508
	6.38333	88.5581	129.637	55.7391	264.524	134.615	3.54288	180.48
	6.4	84.5703	129.464	63.9197	266.432	136.096	2.97653	181.645
	6.41667	83.433	131.633	53.8542	260.285	132.301	8.21865	177.874
	6.43333	95.9135	133.382	52.2814	261.104	135.67	13.3546	180.645
	6.45	107.667	133.521	67.0965	260.716	142.25	10.9006	184.038
	6.46667	94.0337	134.207	71.5288	266.989	141.69	6.25109	185.421
	6.48333	90.9407	134.585	60.6448	269.762	138.983	8.06673	185.142
	6.5	89.1136	134.395	63.0355	262.249	137.198	7.17334	181.412
	6.51667	100.885	135.813	78.0855	261.185	143.992	15.579	184.82
	6.53333	112.731	138.388	75.3645	258	146.121	16.744	185.595
	6.55	99.134	138.855	64.1135	260.526	140.657	7.29252	183.431
	6.56667	95.1444	138.725	71.3764	261.255	141.625	7.74548	183.87
	6.58333	92.9128	139.361	82.7966	253.411	142.121	13.1689	181.208
	6.6	104.636	139.423	76.1673	253.189	143.354	20.5778	182.183
	6.61667	114.153	141.752	69.1807	252.502	144.397	16.9944	183.412
	6.63333	96.8806	145.375	80.9149	253.081	144.063	10.5725	182.901
	6.65	90.829	146.905	87.7711	247.747	143.313	11.7249	180.684
	6.66667	87.4143	147.373	76.0008	236.031	136.705	11.267	173.327
	6.68333	98.3971	147.42	69.9244	232.054	136.949	20.0328	172.461
	6.7	108.036	147.802	78.1364	226.54	140.129	23.2091	172.273
	6.71667	90.8888	149.83	78.3024	226.466	136.372	11.2442	170.208
	6.73333	85.0358	151.5	63.7667	223.068	130.843	11.2705	166.817
	6.75	81.6746	150.916	63.6541	210.869	126.778	16.5555	160.534
	6.76667	92.3535	150.416	78.7286	206.281	131.945	22.6864	161.194
	6.78333	101.753	150.334	75.4407	200.488	132.004	18.5764	159.603
	6.8	83.4933	149.44	63.337	201.395	124.416	16.6073	155.983
	6.81667	76.7096	150.039	71.5105	200.982	124.81	17.681	155.893
	6.83333	73.7944	150.665	83.8895	191.839	125.047	15.7499	153.092
	6.85	86.0381	149.562	76.4743	191.043	125.779	26.127	152.914
	6.86667	96.6336	149.06	70.5348	188.889	126.279	27.4405	152.777
	6.88333	78.2474	148.466	83.4728	192.805	125.748	16.6303	153.219
	6.9	71.6858	147.775	92.4782	195.347	126.822	17.2615	154.741
	6.91667	68.4345	149.022	83.4679	188.171	122.274	24.8633	150.355
	6.93333	79.4461	149.916	78.1416	188.17	123.918	29.1744	151.117
	6.95	90.3266	148.972	90.3291	186.516	129.036	21.8684	152.661
	6.96667	74.2061	148.607	92.4057	190.007	126.307	22.2171	152.794
	6.98333	69.2991	148.649	78.6968	189.961	121.651	24.0817	150.491
	7	66.2687	148.383	78.7568	180.359	118.442	20.8041	145.87
	7	78.3387	149.321	89.543	179.031	124.058	30.5977	148.11
	7.01667	90.6838	150.505	86.606	175.361	125.789	30.4653	147.842
	7.03333	74.5884	150.174	75.0935	178.695	119.638	20.5749	146.148
	7.05	68.473	149.777	80.8849	180.886	120.005	20.6347	147.053
	7.06667	64.4586	149.967	93.5676	172.59	120.146	28.3056	145.058
	7.08333	76.1812	149.7	84.6001	172.464	120.736	33.0222	144.551
	7.1	87.8527	150.203	74.1412	170.671	120.717	25.9278	144.195
	7.11667	71.3343	150.409	86.4	175.51	120.913	24.2381	145.913
	7.13333	66.2583	147.929	95.9322	178.538	122.164	25.4145	147.422
	7.15	63.6682	145.7	86.2504	170.51	116.532	22.4345	141.492
	7.16667	75.3688	144.799	83.5579	170.027	118.438	31.8246	141.582
	7.18333	86.9074	144.18	97.8509	167.18	124.029	34.4891	143.028
	7.2	71.0724	145.292	101.11	170.758	122.058	21.7313	144.325
	7.21667	66.3114	145.592	86.4688	172.189	117.64	22.0409	142.411
	7.23333	63.8535	144.296	84.3293	163.107	113.896	27.1665	137.568
	7.25	76.337	144.363	96.6132	162.716	120.007	31.6339	140.156
	7.26667	88.4793	144.064	90.463	161.098	121.026	26.9943	139.578
	7.28333	72.193	143.67	72.6439	165.917	113.606	24.5171	137.816
	7.3	66.8342	145.26	77.2027	167.585	114.22	26.9871	139.098
	7.31667	63.9645	145.76	90.7449	159.905	115.094	25.9533	137.742
	7.33333	75.0807	144.206	82.488	161.216	115.748	29.5843	137.422
	7.35	86.472	143.715	70.8695	159.857	115.228	34.5826	136.826
	7.36667	70.934	143.889	82.3373	165.097	115.564	26.8316	138.571
	7.38333	65.8237	143.712	91.8389	167.872	117.312	24.0739	140.681
	7.4	63.3414	144.983	77.6292	159.595	111.387	25.6212	135.367
	7.41667	75.0392	145.324	70.5495	159.48	112.598	34.9871	135.778
	7.43333	86.7342	143.421	84.7704	159.809	118.684	35.159	137.993
	7.45	71.6937	142.225	87.4047	166.001	116.831	23.8676	139.128
	7.46667	66.4996	141.466	71.0823	166.936	111.496	25.9617	136.711
	7.48333	63.5016	141.46	70.1982	159.055	108.554	30.146	132.936
	7.5	74.632	142.902	85.9919	158.982	115.627	35.078	136.409
	7.51667	85.7577	142.857	83.1333	155.921	116.917	33.3914	135.861
	7.53333	70.6599	141.411	68.166	160.485	110.18	26.755	134.043
	7.55	64.9679	140.808	73.2463	162.225	110.312	28.1881	134.559
	7.56667	61.2356	139.918	85.935	154.399	110.372	30.1278	132.4
	7.58333	72.8602	139.292	76.8252	155.322	111.075	35.768	132.263
	7.6	84.4908	140.374	63.936	153.686	110.622	38.2433	132.228
	7.61667	69.6564	140.415	75.0591	158.408	110.884	28.4334	133.456
	7.63333	64.8893	139.446	85.1995	160.208	112.436	28.2349	134.823
	7.65	61.6779	138.829	72.5838	152.181	106.318	31.0449	129.215
	7.66667	73.6763	137.917	65.578	152.511	107.421	41.1008	129.505
	7.68333	86.2035	138.859	78.9708	151.475	113.877	40.5343	132.184
	7.7	70.3958	140.074	82.1461	156.985	112.4	29.4646	133.679
	7.71667	64.2345	138.394	65.3479	158.839	106.704	31.3869	131.26
	7.73333	61.6649	137.085	64.2344	152.209	103.798	35.437	127.589
	7.75	73.0257	136.926	79.6863	153.533	110.793	42.9817	131.008
	7.76667	84.5047	136.362	75.3223	152.031	112.055	39.7434	130.978
	7.78333	69.5637	136.775	59.0972	158.029	105.866	33.7227	130.33
	7.8	63.9284	137.706	65.6745	160.297	106.902	36.3896	131.644
	7.81667	61.2214	137.219	81.691	152.706	108.209	38.1541	130.066
	7.83333	73.2417	135.695	72.3064	153.801	108.761	45.1433	129.865
	7.85	85.8887	134.568	58.7068	153.079	108.061	45.2813	129.772
	7.86667	71.2629	134.158	70.7567	158.399	108.644	39.3824	130.929
	7.88333	66.0873	134.479	81.5711	160.093	110.558	38.8248	132.625
	7.9	64.6628	135.639	69.0722	152.843	105.554	41.829	128.182
	7.91667	76.6981	135.022	61.938	153.216	106.718	52.8251	128.835
	7.93333	87.8823	133.303	75.7854	152.398	112.342	46.8787	130.55
	7.95	72.5197	133.227	78.4495	158.76	110.739	37.1	131.785
	7.96667	66.7647	132.308	61.1617	160.982	105.304	40.9432	129.906
	7.98333	63.7237	132.636	58.2371	153.56	102.039	48.3335	126.152
	8	75.1747	134.832	72.919	153.21	109.034	54.2986	129.584
	8.01667	87.4471	134.083	70.1348	151.313	110.744	42.6564	129.855
	8.03333	72.8265	133.389	52.9582	157.207	104.095	37.9956	128.712
	8.05	67.0702	132.724	57.6755	160.457	104.482	41.1661	129.517
	8.06667	63.5958	131.76	71.371	154.769	105.374	42.4099	127.805
	8.08333	75.0599	132.887	63.0571	156.585	106.897	47.808	129.406
	8.1	89.2413	132.422	49.4161	156.329	106.852	46.804	130.5
	8.11667	76.4051	132.583	52.9223	161.733	105.911	37.6334	130.921
	8.13333	70.7731	130.763	56.2109	164.572	105.58	35.0505	131.014
	8.15	67.7684	124.567	38.4259	160.28	97.7602	36.7941	125.218
	8.16667	79.5115	120.568	29.1207	163.456	98.1642	48.577	126.858
	8.18333	91.9608	119.007	46.5658	164.911	105.611	43.8976	130.391
	8.2	78.9727	119.089	52.9972	173.349	106.102	30.32	132.317
	8.21667	76.8148	118.6	39.2822	179.431	103.532	31.6083	133.573
	8.23333	76.5836	117.832	38.4929	178.012	102.73	36.5379	132.599
	8.25	88.6307	118.482	52.6888	184.587	111.097	43.1364	139.043
	8.26667	101.129	118.863	50.3077	189.489	114.947	37.8159	143.729
	8.28333	88.9209	119.457	34.4435	199.909	110.683	33.6273	145.233
	8.3	86.5388	121.244	39.5603	207.283	113.657	36.8213	149.07
	8.31667	86.0685	123.089	55.6661	204.652	117.369	36.9614	149.564
	8.33333	100.952	123.642	48.7786	207.308	120.17	41.6435	153.174
	8.35	116.306	124.864	36.1216	208.827	121.53	42.8198	156.83
	8.36667	102.693	125.817	47.2241	213.589	122.331	36.0774	156.932
	8.38333	97.6071	125.618	58.3477	213.389	123.741	35.3926	156.654
	8.4	96.142	127.634	45.9047	206.716	119.099	37.5906	152.806
	8.41667	109.086	130.662	38.685	205.471	120.976	50.2252	155.31
	8.43333	121.537	132.579	53.8913	202.737	127.686	44.9687	158.155
	8.43333	107.07	134.046	58.7451	207.727	126.897	33.4885	158.019
	8.45	102.516	134.326	43.8103	207.016	121.917	37.5058	155.918
	8.46667	101.01	134.035	43.4839	199.702	119.558	45.2078	152.171
	8.48333	112.888	135.916	59.4526	200.968	127.306	51.3385	156.621
	8.5	124.923	138.805	58.5591	199.553	130.46	40.35	159.391
	8.51667	111.427	140.5	43.99	205.994	125.478	37.9142	159.076
	8.53333	106.688	142.621	48.9511	208.054	126.579	43.7552	159.892
	8.55	103.974	143.915	65.1808	202.559	128.907	44.2812	158.251
	8.56667	115.93	142.419	58.8336	205.222	130.601	48.6635	160.979
	8.58333	128.204	143.232	46.6135	205.128	130.795	48.1056	163.42
	8.6	114.143	146.919	57.3202	212.344	132.682	42.6266	165.049
	8.61667	110.233	148.326	68.0279	214.403	135.247	41.079	166.313
	8.63333	109.364	149.077	56.3698	207.934	130.686	44.1179	162.679
	8.65	122.012	150.331	48.1263	209.218	132.422	57.0794	165.879
	8.66667	135.504	149.565	62.422	207.61	138.775	51.9699	168.629
	8.68333	124.178	149.187	67.5944	213.848	138.702	40.4463	169.012
	8.7	122.327	152.035	52.94	216.461	135.941	42.6534	169.873
	8.71667	121.445	154.478	54.3466	211.164	135.359	49.3761	168.106
	8.73333	132.32	155.55	70.9089	213.612	143.098	56.4577	172.614
	8.75	144.006	156.971	70.2657	213.23	146.118	48.0968	175.529
	8.76667	130.971	155.616	58.472	220.625	141.421	43.1011	174.918
	8.78333	127.502	155.387	63.6496	224.244	142.696	46.2565	175.975
	8.8	127.119	159.624	76.5505	218.979	145.568	46.6338	175.415
	8.81667	140.165	161.577	71.525	220.857	148.531	52.2661	179.355
	8.83333	152.978	162.114	62.5212	221.044	149.664	52.7001	182.394
	8.85	138.412	163.243	72.3311	229.047	150.758	47.809	183.147
	8.86667	133.4	161.323	82.3662	231.957	152.261	46.3518	183.452
	8.88333	132.752	161.302	73.6129	226.418	148.521	48.7913	180.264
	8.9	145.509	165.484	71.1723	228.691	152.714	61.278	185.165
	8.91667	158.91	167.868	87.4826	228.96	160.805	57.7172	189.78
	8.93333	145.974	169.406	93.3894	235.757	161.132	48.6255	190.65
	8.95	142.617	170.698	82.1768	236.92	158.103	51.6596	190.217
	8.96667	141.938	168.328	84.3216	230.649	156.309	57.8221	186.668
	8.98333	153.383	168.378	101.701	232.376	163.959	63.9297	190.867
	9	166.245	173.006	104.409	231.158	168.704	56.3792	194.619
	9.01667	153.302	174.744	96.8218	236.406	165.319	54.539	194.155
	9.03333	150.231	175.582	104.707	238.446	167.242	59.8938	195.139
	9.05	150.006	176.392	119.166	233.542	169.776	59.6128	194.035
	9.06667	162.242	173.45	114.413	235.886	171.498	61.8645	196.488
	9.08333	175.65	173.129	103.601	236.723	172.276	60.816	199.482
	9.1	161.239	178.371	111.449	243.115	173.544	56.9771	200.732
	9.11667	154.508	182.658	118.742	245.975	175.471	56.4969	202.366
	9.13333	149.306	184.054	108.163	242.38	170.976	58.6555	199.385
	9.15	157.646	185.206	103.133	240.549	171.634	67.5305	200.242
	9.16667	167.768	184.59	117.025	233.443	175.706	62.6161	199.718
	9.18333	150.862	184.536	123.527	233.981	173.227	54.3214	197.013
	9.2	144.936	189.145	111.784	230.015	168.97	59.1292	194.76
	9.21667	140.477	191.773	110.039	219.076	165.341	65.2175	189.942
	9.23333	148.476	191.401	123.419	215.345	169.66	67.3683	190.37
	9.25	158.865	191.829	125.099	209.196	171.247	59.4369	189.836
	9.26667	140.938	188.47	115.983	210.111	163.876	57.1396	185.406
	9.28333	133.182	186.845	122.373	206.854	162.313	63.1567	182.786
	9.3	129.231	189.951	136.07	196.356	162.902	63.1426	180.472
	9.31667	139.27	190.104	129.879	193.554	163.202	65.3137	179.856
	9.33333	150.627	190.307	117.226	189.08	161.81	66.1205	179.294
	9.35	133.347	189.834	122.098	191.569	159.212	63.9458	177.54
	9.36667	125.966	185.641	127.974	190.46	157.51	64.8114	175.175
	9.38333	121.634	183.782	116.023	182.381	150.955	66.7562	169.541
	9.4	131.469	185.227	108.675	182.64	152.003	75.3385	171.023
	9.41667	143.317	188.35	120.573	183.148	158.847	71.392	175.093
	9.43333	126.842	192.55	124.702	191.329	158.856	63.85	177.963
	9.45	119.298	196.315	110.578	194.273	155.116	68.2918	178.385
	9.46667	114.742	199.364	107.551	189.524	152.795	74.3387	176.97
	9.48333	123.76	202.042	119.275	192.157	159.309	77.2201	181.239
	9.5	135.05	204.39	116.289	191.745	161.869	69.8603	183.272
	9.51667	120.235	207.164	101.749	197.822	156.743	69.0181	183.493
	9.53333	113.922	209.381	102.519	198.501	156.081	75.3992	183.9
	9.55	110.06	210.855	113.466	191.081	156.366	74.8939	182.441
	9.56667	120.018	213.149	108.155	191.138	158.115	76.5775	184.042
	9.58333	132.185	214.205	96.2762	187.48	157.536	76.952	184.156
	9.6	118.736	216.15	105.269	190.686	157.71	74.2924	184.747
	9.61667	114.415	217.8	117.026	189.084	159.581	73.8645	185.579
	9.63333	112.331	218.574	109.117	179.384	154.852	75.5742	181.563
	9.65	122.559	220.584	103.274	178.446	156.216	84.7403	182.944
	9.66667	134.028	221.098	115.388	175.076	161.397	81.4794	184.88
	9.68333	120.318	223.222	121.776	178.251	160.892	74.4556	185.662
	9.7	117.992	223.071	106.847	176.895	156.201	79.7097	183.275
	9.71667	116.781	225.465	98.5982	168.05	152.224	86.8017	180.723
	9.73333	124.11	225.962	106.745	167.014	155.958	89.4944	182.508
	9.75	134.47	226.096	104.052	163.795	157.103	81.6486	183.134
	9.76667	120.243	231.67	92.8681	168.923	153.426	82.1688	183.882
	9.78333	114.135	204.135	98.0096	170.049	146.582	89.6665	171.204
	9.8	111.636	179.266	110.291	163.134	141.082	89.4034	158.782
	9.81667	122.547	185.544	101.134	164.584	143.452	91.1334	162.701
	9.83333	134.985	183.672	84.3632	164.736	141.939	92.1997	163.589
	9.85	120.374	183.45	87.8578	172.669	141.088	92.2722	163.549
	9.86667	114.42	182.314	93.0511	175.838	141.406	94.002	163.627
	9.88333	111.837	179.776	79.9028	170.703	135.555	98.9175	159.448
	9.88333	122.214	183.406	70.5231	173.387	137.383	110.804	163.387
	9.9	134.054	183.584	81.8013	173.718	143.289	106.985	166.411
	9.91667	118.976	184.276	87.2335	179.782	142.567	99.8744	166.272
	9.93333	112.73	183.927	72.3138	178.762	136.933	105.032	163.889
	9.95	110.041	181.29	69.0255	169.266	132.406	112.567	158.651
	9.96667	120.671	180.5	84.1775	168.481	138.458	115.993	160.691
	9.98333	132.364	182.519	84.5627	165.077	141.131	107.449	162.662
	10	116.799	184.071	70.4449	168.457	134.943	107.986	160.805
	10.0167	110.59	183.955	73.2043	167.358	133.777	115.839	159.357
	10.0333	108.099	183.845	86.3994	158.35	134.173	113.73	156.56
	10.05	117.705	181.183	80.9059	157.437	134.308	113.191	156.405
	10.0667	128.704	179.858	68.8843	155.233	133.17	115.125	157.008
	10.0833	114.23	181.909	76.5536	160.921	133.403	113.588	157.049
	10.1	108.9	182.735	86.4767	161.033	134.786	109.961	157.132
	10.1167	105.793	182.763	75.366	153.186	129.277	109.626	153.239
	10.1333	114.17	182.097	69.1561	153.573	129.749	117.985	154.281
	10.15	124.574	179.693	83.2734	151.899	134.86	113.143	155.409
	10.1667	110.268	179.145	87.7243	158.632	133.942	102.99	155.056
	10.1833	105.325	180.912	76.5717	160.388	130.799	106.018	154.91
	10.2	102.538	181.699	76.7943	153.875	128.727	113.63	152.569
	10.2167	111.64	182.18	91.01	155.19	135.005	115.569	155.65
	10.2333	122.251	181.806	91.3098	154.12	137.372	106.545	156.962
	10.25	107.228	179.152	76.9496	161.639	131.242	106.013	154.948
	10.2667	101.933	178.461	78.769	163.896	130.765	112.209	154.757
	10.2833	99.849	180.964	90.9435	157.56	132.329	109.906	154.257
	10.3	109.824	181.769	85.4753	159.117	134.046	110.273	156.129
	10.3167	121.095	181.22	74.3655	157.554	133.559	111.963	156.844
	10.3333	107.161	181.082	81.5679	163.148	133.24	110.402	156.573
	10.35	102.286	178.851	91.763	162.411	133.828	106.773	155.447
	10.3667	99.321	178.171	82.6149	153.903	128.502	107.536	150.992
	10.3833	108.456	181.422	76.1174	153.86	129.964	117.782	153.382
	10.4	120.045	182.623	88.9618	151.254	135.721	114.36	155.873
	10.4167	106.585	181.9	92.8558	156.961	134.575	104.885	155.521
	10.4333	101.762	181.309	79.4843	155.574	129.532	106.688	153.047
	10.45	98.8589	178.465	78.8749	146.022	125.555	112.829	148.12
	10.4667	108.256	178.221	95.1075	146.44	132.006	114.31	150.869
	10.4833	120.282	180.866	97.3976	144.84	135.847	105.216	153.708
	10.5	105.931	181.39	85.7482	152.408	131.369	105.315	153.112
	10.5167	99.7883	181.855	90.8037	154.922	131.842	112.44	153.724
	10.5333	97.2121	181.111	105.207	149.467	133.249	109.757	152.911
	10.55	106.237	178.857	98.94	152.741	134.194	109.331	153.262
	10.5667	117.421	178.146	85.5346	152.647	133.437	112.21	153.684
	10.5833	103.68	179.715	94.4496	161.245	134.772	111.786	155.815
	10.6	95.5415	180.104	107.061	163.876	136.645	108.196	157.452
	10.6167	89.1864	175.672	96.7263	156.431	129.504	109.081	151.022
	10.6333	96.4409	170.969	88.8553	156.848	128.278	119.599	149.108
	10.65	105.249	167.027	103.475	153.898	132.412	116.225	148.831
	10.6667	88.7321	164.87	111.251	159.863	131.179	106.161	149.791
	10.6833	81.0203	165.34	99.0528	159.954	126.342	109.977	147.652
	10.7	76.6375	163.293	93.738	150.402	121.018	118.862	142.161
	10.7167	84.5084	160.799	105.301	149.554	125.041	120.167	143.096
	10.7333	93.6541	158.74	106.973	145.679	126.261	111.378	141.719
	10.75	77.3953	156.009	91.7195	151.25	119.094	111.662	139.27
	10.7667	69.7075	154.994	87.9827	149.503	115.547	119.184	137.091
	10.7833	65.5296	154.496	93.5645	136.276	112.466	118.626	132.661
	10.8	73.7598	153.027	85.0898	132.537	111.103	120.289	130.007
	10.8167	84.0573	151.214	75.0332	125.777	109.021	124.204	126.908
	10.8333	69.1579	149.043	85.0267	128.808	108.009	123.382	126.615
	10.85	61.7403	146.578	97.3514	126.933	108.151	121.96	126.635
	10.8667	57.7534	145.445	86.0291	114.82	101.012	122.97	119.855
	10.8833	66.7957	144.742	74.5503	112.749	99.7094	131.072	117.77
	10.9	77.4747	142.893	86.9942	108.664	104.006	129.407	118.518
	10.9167	62.6351	141.618	95.6019	113.545	103.35	123.724	119.898
	10.9333	55.792	140.186	83.7289	111.735	97.8605	129.128	116.011
	10.95	52.1053	137.864	79.745	100.348	92.5155	136.122	110.575
	10.9667	60.63	137.247	91.6003	99.4486	97.2314	137.915	112.983
	10.9833	71.4742	136.649	89.9468	95.8563	98.4816	129.487	112.223
	11	57.0234	134.842	75.3864	102.891	92.5356	128.14	109.497
	11.0167	50.2125	133.41	78.8814	103.889	91.5983	133.583	109.332
	11.0333	46.9768	131.444	93.1448	94.8034	91.5923	130.674	108.892
	11.05	55.7604	129.824	86.806	96.4121	92.2006	130.917	107.449
	11.0667	66.9273	129.922	72.1387	94.6317	90.9048	132.188	105.232
	11.0833	53.3473	128.893	78.7461	103.499	91.1212	130.291	107.349
	11.1	46.8467	126.639	90.2039	105.463	92.2881	128.262	109.177
	11.1167	43.2537	125.526	80.0836	95.7035	86.1417	129.992	103.265
	11.1333	52.3943	123.778	69.7128	95.9484	85.4584	140.465	101.057
	11.15	63.4806	122.899	80.1656	92.5142	89.765	137.378	102.31
	11.1667	49.3656	123.476	86.2111	100.429	89.8706	128.621	105.402
	11.1833	44.2274	121.794	73.4025	101.204	85.1568	131.847	102.022
	11.2	41.4205	120.538	70.4129	89.4897	80.4652	139.748	97.0803
	11.2167	49.9189	120.104	84.6633	88.2892	85.7439	142.602	100.096
	11.2333	61.1993	118.489	84.7927	84.0694	87.1377	132.982	98.9369
	11.25	47.1075	118.419	70.8764	91.1984	81.9005	132.369	97.0447
	11.2667	40.8868	119.056	73.591	91.195	81.1822	139.845	97.5529
	11.2833	37.6318	116.869	86.9365	79.6889	80.2815	140.884	96.6172
	11.3	46.8442	114.214	80.0812	78.3875	79.8816	144.326	93.6427
	11.3167	58.2203	113.468	64.957	74.0651	77.6777	146.548	90.0417
	11.3167	43.7561	111.869	71.3481	81.8902	77.2157	145.332	91.2889
	11.3333	37.7188	111.789	82.1877	82.0005	78.424	141.841	93.6913
	11.35	34.7356	112.753	73.6092	71.2104	73.0772	142.346	89.0147
	11.3667	43.8673	109.739	66.697	72.0825	73.0965	152.658	86.7561
	11.3833	55.2659	107.499	79.8715	70.705	78.3353	148.951	89.3022
	11.4	41.1419	106.918	85.9443	81.8701	78.9685	140.74	92.7196
	11.4167	35.1394	105.139	70.5305	84.6433	73.8631	143.18	88.5969
	11.4333	31.9717	106.135	65.343	74.9038	69.5883	149.441	84.8551
	11.45	40.9488	108.263	79.6022	76.8163	76.4077	151.694	90.1993
	11.4667	52.0728	105.522	80.4228	75.907	78.4812	143.025	89.4318
	11.4833	37.1527	101.981	64.8494	87.0839	72.7666	142.567	86.8778
	11.5	30.6185	101.42	65.8104	91.2368	72.2714	148.576	88.046
	11.5167	27.9824	99.9351	79.0793	82.9557	72.4881	146.355	87.9992
	11.5333	37.3415	100.917	73.3081	86.0109	74.3945	145.07	87.973
	11.55	48.7054	103.748	59.2725	85.8044	74.3824	146.508	86.9004
	11.5667	34.8245	100.352	66.4716	99.0896	75.1845	145.517	90.7562
	11.5833	28.9089	96.271	78.2392	103.209	76.6571	139.344	93.4205
	11.6	25.5126	95.9233	68.2775	94.0637	70.9443	136.482	87.3496
	11.6167	34.4446	94.9836	58.0067	101.175	72.1524	142.79	87.9257
	11.6333	46.0727	96.102	68.4628	90.967	75.4011	137.052	86.8726
	11.65	32.3757	98.7148	75.6829	80.781	71.8886	125.951	85.9551
	11.6667	27.1358	95.9127	63.5048	78.6293	66.2956	125.99	80.9317
	11.6833	24.4869	91.8978	59.6884	76.2064	63.0699	131.613	77.5143
	11.7	33.5206	91.0883	72.8796	85.1799	70.6671	131.83	83.617
	11.7167	45.1283	90.3304	71.6197	75.7223	70.7002	120.263	80.1224
	11.7333	30.9987	92.4902	55.6553	67.0915	61.5589	116.779	74.3265
	11.75	25.6753	95.1655	56.5202	65.2313	60.648	121.071	74.9443
	11.7667	23.3179	91.2348	70.0341	63.4243	62.0028	118.37	76.1966
	11.7833	31.8885	87.2931	64.4903	74.4995	64.5429	116.934	76.3856
	11.8	43.7127	86.7998	49.9344	67.3182	61.9413	117.707	71.6164
	11.8167	29.5805	84.9219	56.7517	60.6064	57.9652	115.72	69.2965
	11.8333	23.4391	87.2755	67.0508	60.5517	59.5793	109.416	72.9021
	11.85	20.8592	91.2395	57.1385	60.8098	57.5118	107.924	71.9224
	11.8667	31.0073	87.3557	49.6971	74.8302	60.7225	116.708	73.3483
	11.8833	44.0882	83.4397	61.4217	69.801	64.6877	113.581	72.9176
	11.9	29.0949	82.4533	65.9076	65.0373	60.6233	102.611	71.8705
	11.9167	22.6319	81.0775	49.7865	67.6393	55.2838	102.008	67.9143
	11.9333	19.7906	84.0168	44.6455	70.09	54.6357	108.392	68.8251
	11.95	29.8451	87.194	59.3759	85.2445	65.4149	108.921	78.8599
	11.9667	42.9104	82.8658	59.8394	80.2616	66.4693	98.9649	75.8592
	11.9833	27.7133	78.7018	44.1847	75.1448	56.4362	98.6927	68.7544
	12	21.2885	78.7088	43.249	76.3631	54.9023	104.182	68.7256
	12.0167	18.3091	77.1932	53.5132	77.1179	56.5334	100.314	70.4401
	12.0333	30.6594	80.3126	46.998	90.4571	62.1068	98.1687	76.108
	12.05	45.34	84.7303	33.8172	82.5229	61.6026	100.223	74.5417
	12.0667	28.8883	79.3342	43.3089	74.1771	56.4271	99.5637	68.573
	12.0833	22.037	74.3609	55.0165	71.7771	55.7979	93.2653	67.8406
	12.1	18.903	74.169	41.1201	68.9158	50.777	91.8794	63.6398
	12.1167	30.8054	73.1897	30.8523	79.1026	53.4875	101.529	66.625
	12.1333	44.9626	76.4533	46.9703	68.1774	59.1409	97.9915	66.9433
	12.15	27.8929	80.5568	57.4356	58.1466	56.008	86.9438	66.8081
	12.1667	20.8224	76.2407	43.5289	55.7932	49.0963	87.916	60.6868
	12.1833	17.8465	71.9803	36.9302	53.3981	45.0388	95.776	56.589
	12.2	30.3733	72.1172	50.1851	63.5827	54.0646	97.2175	63.1604
	12.2167	45.5672	70.6068	52.6569	53.3484	55.5448	86.6413	60.8645
	12.2333	29.5484	74.8896	40.5361	44.2296	47.3009	85.3921	57.0112
	12.25	22.718	79.6664	44.6579	41.9599	47.2506	90.8271	59.1085
	12.2667	18.919	73.7737	59.0218	40.1153	47.9575	87.7295	59.8375
	12.2833	30.7386	69.3102	50.9644	51.8064	50.7049	86.2288	58.59
	12.3	46.6248	68.6535	36.125	43.2298	48.6583	87.1664	55.6731
	12.3167	31.0405	67.1767	46.2645	35.5592	45.0102	85.1742	53.059
	12.3333	23.9426	71.9556	62.108	34.5014	48.1269	78.2434	59.4325
	12.35	20.4259	76.8236	52.3103	33.8299	45.8474	76.1328	58.0675
	12.3667	30.9486	71.2181	37.5838	46.7708	46.6303	86.1649	55.4448
	12.3833	44.8916	65.8224	46.3046	38.8895	48.977	83.1515	54.8177
	12.4	29.615	65.4174	52.6267	32.5079	45.0418	72.8618	53.5456
	12.4167	23.0617	63.7391	40.5326	33.5814	40.2287	73.4911	48.849
	12.4333	19.6444	68.585	39.3141	34.7034	40.5617	79.8865	50.8035
	12.45	31.6364	74.2203	54.6973	50.0211	52.6438	80.8311	61.39
	12.4667	47.0221	68.0501	55.9174	44.5687	53.8896	69.4705	59.2021
	12.4833	31.2866	62.6311	40.2182	39.8544	43.4975	70.3021	50.2009
	12.5	24.0608	61.8087	42.0592	43.1088	42.7594	80.145	50.4683
	12.5167	20.7181	60.3459	60.1162	46.6099	46.9475	80.9011	56.2616
	12.5333	32.0629	65.8143	57.3741	62.6475	54.4747	83.2039	62.1454
	12.55	47.0179	71.2042	41.523	57.6456	54.3477	84.3881	60.8874
	12.5667	31.6069	65.1712	47.1159	53.7884	49.4206	82.943	56.4313
	12.5833	24.2239	59.5046	58.3425	56.6033	49.6686	79.4462	58.171
	12.6	20.6641	58.6694	49.0397	60.3362	47.1773	79.4786	56.359
	12.6167	31.6699	57.1431	43.7151	76.7552	52.3208	91.6342	61.9853
	12.6333	45.919	62.9005	58.5541	70.1851	59.3897	88.4836	64.4807
	12.65	30.7705	68.8485	64.6382	64.5447	57.2005	77.9262	66.0675
	12.6667	24.6097	62.1392	48.8875	64.9598	50.1491	80.7021	59.3549
	12.6833	22.0366	56.5281	42.3487	65.1585	46.518	89.6933	55.936
	12.7	33.0584	55.7351	57.715	76.8805	55.8473	94.1338	64.8159
	12.7167	47.1383	54.2143	60.5733	64.7647	56.6727	84.6021	60.5202
	12.7333	32.3808	60.8583	44.4619	54.4838	48.0462	82.9262	54.2634
	12.75	26.1603	67.3353	45.1355	50.6076	47.3097	88.4898	55.7946
	12.75	23.7953	61.0137	60.0309	47.3381	48.0445	86.3594	56.7067
	12.7667	34.3959	55.0788	55.7769	57.8315	50.7708	86.3492	56.2603
	12.7833	47.4051	54.3681	42.7773	45.8353	47.5965	87.6569	50.0497
	12.8	32.7756	52.8317	51.3594	36.2055	43.293	86.3526	48.432
	12.8167	26.0181	58.8132	63.5399	33.9751	45.5866	82.1589	54.7836
	12.8333	23.1373	65.079	52.6891	32.1618	43.2668	81.4028	52.8108
	12.85	34.3421	58.1902	42.1497	44.16	44.7105	93.1314	49.6776
	12.8667	47.7568	52.1793	54.2702	34.9991	47.3013	90.5781	51.621
	12.8833	33.4887	51.4555	62.3618	26.9571	43.5658	80.0073	51.6946
	12.9	27.4859	49.8588	48.9831	25.6565	37.9961	82.1472	44.6052
	12.9167	24.2537	56.0687	42.8873	25.1987	37.1021	91.1217	44.7396
	12.9333	33.8474	63.0735	55.6599	37.6595	47.5601	95.5695	54.5858
	12.95	47.3653	56.3457	57.9979	29.151	47.715	85.3362	54.3292
	12.9667	33.7308	49.4658	43.0997	21.8802	37.0441	83.4212	43.0434
	12.9833	26.981	48.9907	43.2704	20.4986	34.9352	90.0485	41.6354
	13	24.0957	47.5029	58.2454	20.4308	37.5687	88.3129	46.704
	13.0167	34.3497	54.1147	53.6156	33.7706	43.9626	89.0151	49.682
	13.0333	46.929	61.0262	39.5988	25.2979	43.213	89.8863	50.6579
	13.05	32.4863	53.8811	46.9768	18.5828	37.9818	88.3437	45.8357
	13.0667	25.5923	47.6201	59.2873	18.3175	37.7043	86.0649	47.2205
	13.0833	24.0155	46.484	48.1263	18.6988	34.3312	86.318	41.9074
	13.1	33.4159	45.0346	34.3525	32.4809	36.321	97.9735	39.2505
	13.1167	42.4102	52.1903	44.6414	24.5145	40.9391	94.8456	46.8002
	13.1333	29.145	59.3774	53.2465	18.0115	39.9451	84.1713	49.7442
	13.15	24.5461	52.6781	38.6434	18.51	33.5944	86.2806	41.2271
	13.1667	22.3991	46.644	31.0851	19.6487	29.9442	94.5343	36.0209
	13.1833	30.9158	46.6153	46.5537	33.3543	39.3598	99.3745	43.5606
	13.2	40.059	45.5034	49.0455	25.7961	40.101	89.4183	45.2149
	13.2167	28.0042	52.4875	30.7084	19.423	32.6558	87.4068	39.6904
	13.2333	23.2887	59.2044	30.4287	19.3891	33.0777	93.943	42.0815
	13.25	20.6136	51.8396	48.0566	20.7511	35.3152	92.5577	43.7988
	13.2667	29.4289	45.3729	44.9911	34.3919	38.5462	93.63	42.5099
	13.2833	38.8181	43.9979	26.9679	26.1979	33.9955	94.0734	38.4066
	13.3	26.6847	41.9933	33.6567	20.1952	30.6325	92.4449	35.3117
	13.3167	22.0157	49.4322	49.4602	19.9502	35.2146	89.3423	43.442
	13.3333	18.7623	56.7905	37.2309	20.6573	33.3603	89.3965	42.2034
	13.35	27.1377	49.1108	20.9542	35.088	33.0727	102.475	39.1511
	13.3667	37.458	42.4294	32.2435	27.3967	34.8819	99.8586	38.1299
	13.3833	25.3884	41.5105	41.0763	21.5281	32.3758	90.2245	37.5851
	13.4	20.7671	39.2232	23.4184	22.0393	26.362	92.8693	30.6831
	13.4167	17.8825	46.7228	24.2063	23.5882	28.1	99.7911	34.4687
	13.4333	26.1073	54.6139	42.2788	38.4418	40.3604	105.031	46.2318
	13.45	36.4092	46.5337	29.2977	30.7104	35.7377	95.2938	39.6509
	13.4667	23.2223	40.3102	19.3061	25.2866	27.0313	91.5722	31.628
	13.4833	18.0058	39.6801	37.8501	26.473	30.5022	96.9067	35.59
	13.5	15.3897	37.2815	36.235	28.2579	29.291	95.9132	34.3439
	13.5167	23.3137	45.5335	18.9205	42.9861	32.6885	97.2397	39.4491
	13.5333	33.9994	52.8455	30.168	35.2511	38.066	96.9217	43.1097
	13.55	20.8968	44.217	38.9686	29.726	33.4521	95.2341	38.5986
	13.5667	15.2341	37.4079	19.8288	30.0746	25.6364	92.9577	30.6381
	13.5833	13.4795	36.9867	21.2737	31.5519	25.8229	93.1269	31.071
	13.6	21.8617	35.4525	38.9008	45.699	35.4785	103.736	40.4917
	13.6167	31.3484	43.6091	25.8298	36.8069	34.3986	100.007	38.1995
	13.6333	18.4748	52.113	15.0446	31.1329	29.1913	91.0146	37.5786
	13.65	13.4593	43.1496	33.4113	31.0439	30.266	92.8115	36.4503
	13.6667	11.2211	35.8464	32.3133	31.9019	27.8207	99.8194	33.4243
	13.6833	20.2758	35.9953	14.3854	44.8917	28.8871	105.41	35.9057
	13.7	30.6848	33.9557	25.9095	33.5754	31.0313	96.7194	32.8883
	13.7167	17.5391	42.1742	35.3514	25.94	30.2511	94.1929	35.639
	13.7333	11.8648	50.3971	16.9579	24.0867	25.8266	98.9017	34.3917
	13.75	9.34062	41.6622	18.8662	23.7786	23.4119	98.2763	30.1934
	13.7667	18.7979	34.9133	36.5989	36.8664	31.7941	99.7821	36.1477
	13.7833	29.5718	34.9794	24.5049	25.1391	28.5488	98.6449	30.9705
	13.8	16.1751	33.4175	14.4307	16.7251	20.1871	97.002	24.6243
	13.8167	10.816	41.9496	32.4842	14.8546	25.0261	93.7283	32.3713
	13.8333	8.34747	49.9338	30.8028	14.5553	25.9098	92.8498	35.2124
	13.85	16.3289	41.2257	13.9273	27.8291	24.8278	104.405	31.0791
	13.8667	26.4507	34.7693	26.6336	17.2284	26.2705	102.695	29.8547
	13.8833	13.5827	34.1784	36.3836	9.64999	23.4487	93.0233	30.3418
	13.9	8.13605	31.6912	19.1939	8.37654	16.8494	94.8684	22.4283
	13.9167	6.05001	40.0583	21.0261	8.80784	18.9856	102.535	26.7269
	13.9333	14.6485	48.3578	37.5943	22.4556	30.7641	107.985	38.319
	13.95	23.9498	39.115	26.2316	12.5901	25.4716	101.437	30.9104
	13.9667	11.0034	31.9286	19.209	5.74298	16.971	100.083	22.6749
	13.9833	6.29149	32.3134	37.2286	4.96992	20.2008	105.942	28.6768
	14	4.19319	30.4836	33.4167	5.56643	18.415	105.225	26.2574
	14.0167	12.954	38.7462	19.6177	19.0316	22.5874	105.382	28.1803
	14.0333	21.8901	47.3762	35.3056	10.0924	28.6661	104.525	36.7544
	14.05	7.80781	38.4328	43.2765	3.89507	23.353	103.033	33.5372
	14.0667	2.57504	30.4629	24.7011	2.52673	15.0664	99.3807	22.3874
	14.0833	0.310457	30.0325	25.6077	3.48199	14.8582	97.8837	22.4238
	14.1	8.57519	28.6178	38.3345	17.4161	23.2359	106.647	29.7278
	14.1167	18.1769	36.7879	23.975	7.661	21.6502	103.164	27.7214
	14.1333	5.76307	45.9536	16.2733	1.03226	17.2556	92.9849	27.3378
	14.15	1.2131	37.4033	33.1841	0.427067	18.0569	92.8245	28.0471
	14.1667	-1.19865	28.9019	28.5547	1.71043	14.4921	97.958	22.7331
	14.1833	6.73259	28.8523	11.7284	15.2407	15.6385	100.463	20.3764
	14.2	16.6767	27.0931	22.5483	5.6419	17.99	90.695	22.6254
	14.2	4.96454	35.756	28.3291	-0.763181	17.0716	86.7286	25.9246
	14.2167	0.540899	45.3308	11.3884	-1.83679	13.8558	90.5482	24.7351
	14.2333	-1.88546	36.2177	16.0498	-0.567481	12.4537	88.7491	21.3644
	14.25	6.15746	28.9891	30.2862	13.5097	19.7356	88.6041	25.6522
	14.2667	16.0326	28.891	15.014	3.94727	15.9712	88.841	21.0736
	14.2833	3.13785	26.6079	5.11405	-2.73588	8.03099	88.3088	14.4437
	14.3	-2.2024	35.2265	20.8932	-3.66959	12.5619	82.9595	21.9806
	14.3167	-4.16359	44.0123	18.9805	-1.88298	14.2366	80.3454	25.4448
	14.3333	4.61304	34.9188	4.42608	12.3282	14.0715	90.8272	21.2603
	14.35	15.8883	27.5887	16.412	2.77131	15.6651	88.495	20.7398
	14.3667	3.77108	27.8403	22.637	-3.48321	12.6913	78.0556	20.1612
	14.3833	-2.24573	26.0326	2.00504	-4.24212	5.38744	78.3076	12.3914
	14.4	-5.33879	34.9696	3.74148	-2.62827	7.68601	85.1492	16.9775
	14.4167	3.40416	43.6666	19.5863	11.6859	19.5857	88.1505	28.2659
	14.4333	15.4786	34.2009	7.50104	2.27582	14.8641	77.7495	21.8579
	14.45	2.87791	26.5945	1.17725	-3.83573	6.70348	75.9576	13.4852
	14.4667	-3.15303	25.7545	17.4942	-3.97406	9.03043	82.1624	16.4964
	14.4833	-5.0706	23.7859	12.7134	-2.26012	7.29214	79.9967	14.0345
	14.5	3.27173	33.3427	-3.08799	11.0504	11.1442	79.5325	19.0884
	14.5167	14.1557	42.936	9.42893	1.67056	17.0478	80.3215	26.0528
	14.5333	1.87379	33.6738	17.7785	-4.23431	12.2729	79.7863	20.7824
	14.55	-3.72658	25.4072	1.09386	-5.56832	4.30153	74.9647	11.4756
	14.5667	-6.07084	24.9675	3.20301	-3.92711	4.54315	72.8687	11.6339
	14.5833	2.20989	22.8112	16.8815	10.1135	13.004	82.9184	17.4395
	14.6	13.825	32.1074	3.14551	0.511739	12.3974	80.7066	19.5702
	14.6167	1.64574	41.9687	-4.28306	-5.50837	8.45576	70.1349	19.7354
	14.6333	-4.52795	32.2956	15.5238	-6.14801	9.28587	70.2892	18.4026
	14.65	-6.5939	23.975	14.6299	-3.84332	7.04192	77.5498	14.3945
	14.6667	1.95212	23.6978	-0.756125	10.0643	8.73951	80.9954	14.23
	14.6833	13.5952	22.0186	10.643	0.234202	11.6228	71.552	16.1193
	14.7	1.83382	31.5595	15.6792	-5.67281	10.8499	69.4669	19.048
	14.7167	-4.34069	41.1461	-1.76852	-6.46137	7.14387	75.1431	18.5185
	14.7333	-6.86501	31.4738	5.01465	-4.53364	6.27245	73.4237	15.0572
	14.75	1.02398	23.3605	22.9498	9.20771	14.1355	72.6695	19.605
	14.7667	12.7176	23.1917	10.057	-0.561961	11.3511	72.5827	16.2301
	14.7833	1.52308	21.0956	1.76728	-6.42433	4.49042	71.9157	10.3434
	14.8	-4.49006	30.9943	18.2916	-7.21143	9.39609	68.1731	18.5896
	14.8167	-6.25293	40.841	14.0671	-5.5111	10.786	66.1388	21.8539
	14.8333	2.33936	30.5248	0.204218	7.99155	10.265	75.9675	17.2152
	14.85	13.1304	22.2851	15.8864	-1.39169	12.4776	74.9482	17.4825
	14.8667	1.30202	21.5419	24.63	-7.34145	10.0331	65.1128	17.7986
	14.8833	-4.39997	19.2295	6.63003	-8.70161	3.1895	65.0832	9.43528
	14.9	-6.94731	29.3399	8.2913	-6.44155	6.06058	72.4231	14.5871
	14.9167	1.45631	38.9774	22.8904	7.44251	17.6917	76.1464	26.1017
	14.9333	12.9017	28.9749	10.5012	-2.12865	12.5623	66.7048	18.9495
	14.95	0.526054	20.7584	5.06403	-7.28616	4.76559	64.6211	10.6752
	14.9667	-5.20584	20.3365	24.3745	-8.01989	7.87131	70.795	16.2939
	14.9833	-7.75803	18.3603	20.9356	-6.00001	6.38447	70.6749	14.0685
	15	0.22397	28.1721	4.51562	7.57262	10.1211	71.2415	16.324
	15.0167	11.9518	38.3793	15.3818	-2.36804	15.8362	70.7089	24.2766
	15.0333	-0.479289	28.8919	22.4335	-7.89083	10.7388	69.678	19.5857
	15.05	-6.06551	20.3151	7.00222	-8.52861	3.18081	67.7235	9.83158
	15.0667	-8.07844	20.1043	13.0892	-6.30229	4.7032	68.0281	11.727
	15.0833	-0.280096	18.518	30.1995	7.1356	13.8932	79.3403	20.563
	15.1	11.4965	28.4485	16.2713	-2.41143	13.4512	78.7405	19.8303
	15.1167	-0.206854	38.4023	6.87167	-7.67007	9.34927	69.3712	19.4784
	15.1333	-5.79023	28.2824	23.0752	-8.34843	9.30472	68.6722	18.8322
	15.15	-7.95306	20.3269	21.0479	-5.63426	6.94687	74.7849	14.8954
	15.1667	-0.28233	20.3842	8.75056	7.95458	9.20176	79.9278	13.4518
	15.1833	11.5166	17.6384	22.7235	-1.31811	12.6401	71.0881	17.8262
	15.2	-0.00226284	26.9242	30.5201	-6.39476	12.7618	66.5219	22.0973
	15.2167	-5.98568	37.5793	13.2766	-7.5545	9.32893	70.5462	19.8696
	15.2333	-8.13296	27.8513	15.2637	-5.06351	7.47962	69.8098	16.0269
	15.25	-0.338832	19.1753	30.1738	8.481	14.3728	70.2139	20.9801
	15.2667	10.6499	19.1159	19.3226	-1.28192	11.9516	69.2045	16.8034
	15.2833	-1.00513	16.263	13.4546	-6.35085	5.59039	69.169	11.0816
	15.3	-6.73868	26.0047	30.832	-6.70709	10.8477	67.8718	21.0399
	15.3167	-9.43005	37.0444	27.5284	-3.96089	12.7954	65.7246	24.2694
	15.3333	-1.18847	26.7027	11.8048	9.69083	11.7525	73.8677	17.4915
	15.35	10.3123	18.2763	22.8192	0.471948	12.97	71.5775	17.8726
	15.3667	-1.74995	18.242	28.7157	-4.70623	10.1254	62.4691	18.1487
	15.3833	-7.45304	15.928	12.5585	-5.72801	3.82636	62.6564	9.88998
	15.4	-10.2255	26.2002	18.0138	-3.23073	7.68944	68.7203	16.2987
	15.4167	-2.79995	36.5588	32.9436	9.86531	19.1419	72.8186	28.5464
	15.4333	8.38392	26.0329	19.0702	-0.174282	13.3282	62.4711	19.1099
	15.45	-3.47718	17.4582	10.3051	-5.35708	4.73228	58.0207	10.2262
	15.4667	-9.13772	17.6283	25.7556	-6.60535	6.91021	63.0698	15.6196
	15.4833	-11.3105	15.57	23.6901	-4.61687	5.83319	63.7249	14.0834
	15.5	-3.45144	25.4826	11.0455	8.70143	10.4445	65.0979	16.3792
	15.5167	7.79635	36.2299	23.0929	-1.37997	16.4348	61.4998	24.7423
	15.5333	-3.79941	26.1636	28.102	-6.85565	10.9026	57.5137	20.3022
	15.55	-9.68865	17.3431	9.27572	-7.88527	2.26123	53.7919	8.85933
	15.5667	-12.2056	16.8724	11.1027	-5.62382	2.53642	51.0448	9.3849
	15.5833	-4.7077	14.3146	24.8504	7.50361	10.4902	61.011	16.6865
	15.6	6.66124	24.8037	12.3158	-2.58902	10.2979	60.1058	16.0264
	15.6167	-4.09138	35.6484	6.23185	-7.43258	7.58908	49.8696	17.3839
	15.6333	-9.88296	25.1566	23.0979	-7.59089	7.69515	49.335	17.203
	15.6333	-12.7183	16.5355	18.4993	-4.89793	4.35462	56.8314	12.1303
	15.65	-5.26059	16.3702	3.60515	8.19789	5.72815	63.7083	10.243
	15.6667	6.06366	14.4381	15.8986	-1.69704	8.67583	56.8773	12.7562
	15.6833	-5.19682	24.6634	22.1015	-7.10277	8.61632	53.3535	17.1664
	15.7	-11.3649	34.4295	5.50189	-8.28699	5.06988	56.1606	15.5209
	15.7167	-13.7016	24.1448	9.19201	-5.64288	3.49809	54.4234	11.8552
	15.7333	-5.79187	15.7302	24.427	7.50249	10.4669	56.1154	16.8942
	15.75	5.31317	15.0343	11.6813	-2.49799	7.38271	56.1501	11.2442
	15.7667	-6.16472	12.7184	3.51414	-7.84787	0.554987	55.2776	5.32003
	15.7833	-12.4805	23.087	20.2361	-8.96647	5.46903	52.8032	14.8633
	15.8	-15.2315	33.8985	15.8861	-6.48837	7.01618	49.4391	18.1167
	15.8167	-7.23479	23.6535	-0.131851	6.39885	5.67143	57.1306	12.2803
	15.8333	4.65294	14.8423	12.5936	-3.76606	7.08067	56.2694	11.3054
	15.85	-6.24949	14.6695	19.9564	-9.5326	4.71095	47.5893	12.0968
	15.8667	-12.2851	12.4564	3.75607	-10.544	-1.65419	47.7222	4.26489
	15.8833	-14.8552	22.6208	7.14624	-7.63828	1.81838	53.8061	10.1278
	15.9	-7.63332	33.8333	20.934	5.15974	13.0734	57.4609	22.1295
	15.9167	3.00307	23.7647	8.20169	-4.85657	7.52823	47.5275	13.5693
	15.9333	-8.07489	14.5063	1.36879	-10.2806	-0.620114	44.5247	5.0195
	15.95	-13.6867	14.3797	17.7766	-11.4534	1.75405	51.0704	10.0656
	15.9667	-16.0003	12.0067	13.5393	-8.63872	0.226731	51.4221	7.63115
	15.9833	-8.1034	22.2607	-1.34045	4.10849	4.23133	50.9453	10.7394
	16	3.30005	33.3045	10.5913	-5.92297	10.3182	48.6435	18.6921
	16.0167	-7.84566	22.835	16.9916	-11.1704	5.20264	46.3989	13.806
	16.0333	-14.0574	14.0304	0.670074	-12.4903	-2.96182	44.8249	3.59455
	16.05	-16.7144	13.4701	3.90953	-9.87006	-2.30121	43.2501	4.48318
	16.0667	-9.04794	11.044	18.3643	2.49727	5.71441	53.0713	11.6072
	16.0833	2.64372	21.6975	5.27607	-7.56876	5.51214	52.6767	11.5768
	16.1	-7.21251	32.9901	-2.70618	-12.3545	2.67922	40.6972	12.9733
	16.1167	-13.0703	22.5715	14.4515	-13.1613	2.69783	36.8715	11.9771
	16.1333	-15.9584	13.1668	12.6297	-10.3153	-0.119301	43.403	7.48493
	16.15	-7.71144	13.0465	-0.619685	2.02244	1.68445	48.8935	5.99338
	16.1667	3.24213	10.7636	11.5911	-7.53904	4.51446	40.8017	8.94952
	16.1833	-8.49337	20.8267	17.3078	-12.4027	4.3096	37.8446	12.8973
	16.2	-13.905	31.9953	-0.770628	-13.5903	0.932351	41.9424	11.7292
	16.2167	-15.9288	21.7137	2.75565	-10.3752	-0.458675	39.9283	7.90598
	16.2333	-8.24791	12.3458	19.08	1.94326	6.28028	39.7488	12.2699
	16.25	3.3118	11.9023	7.39264	-7.92067	3.67152	38.9427	7.91516
	16.2667	-8.36521	9.59097	-0.715527	-12.6178	-3.0269	39.0639	1.84681
	16.2833	-14.8161	19.3382	14.2091	-14.0235	1.17693	37.1574	10.2438
	16.3	-17.1036	30.3326	11.2112	-11.0587	3.34538	32.9394	14.2075
	16.3167	-9.01593	20.3328	-3.77658	1.65917	2.29986	40.8052	8.69364
	16.3333	3.24761	11.2451	7.33122	-8.41218	3.35292	40.3383	7.60088
	16.35	-8.134	11.5199	14.5815	-13.5194	1.11199	31.6129	8.11983
	16.3667	-14.182	9.33836	-4.43519	-14.7236	-6.00062	30.8248	-0.367676
	16.3833	-16.7921	19.6098	-2.62778	-11.8687	-2.9197	32.9192	5.14356
	16.4	-9.86374	30.7344	13.1308	0.657761	8.66481	31.388	17.3942
	16.4167	2.34781	19.9125	-0.723302	-9.02903	3.12698	21.8207	9.21627
	16.4333	-8.71153	11.0881	-9.01981	-13.789	-5.10806	18.7851	0.414326
	16.45	-14.9479	10.6767	8.12022	-14.9595	-2.77759	24.9145	4.27161
	16.4667	-16.7734	8.37919	3.5662	-12.2274	-4.26384	25.4359	1.79876
	16.4833	-9.18163	19.1457	-12.9893	0.0507884	-0.743619	24.272	6.42908
	16.5	2.17172	30.0731	-0.838585	-9.73804	5.41704	23.8458	14.0158
	16.5167	-9.15815	20.0841	5.16801	-14.4011	0.423214	21.978	8.17255
	16.5333	-15.367	10.647	-14.6366	-15.6769	-8.75836	20.0617	-2.28622
	16.55	-17.51	10.0007	-11.7003	-12.7551	-7.99116	16.988	-1.8622
	16.5667	-9.79435	8.03032	4.50795	-0.145913	0.649501	26.658	4.51248
	16.5833	1.58252	17.9485	-10.1089	-9.90983	-0.121932	27.8934	6.49237
	16.6	-9.36915	29.2023	-19.4735	-14.1265	-3.44172	15.9272	7.63358
	16.6167	-14.384	19.3207	-0.953455	-15.0384	-2.76379	13.0488	5.28137
	16.6333	-15.8442	10.031	-4.93417	-12.3398	-5.77181	19.8519	-0.0343475
	16.65	-8.68617	9.50467	-24.3611	-0.168635	-5.92781	23.7584	1.25274
	16.6667	2.599	7.18005	-11.1364	-10.1261	-2.87087	17.241	1.71078
	16.6833	-8.20557	17.7161	-1.72357	-14.4711	-1.67104	16.5797	5.29557
	16.7	-14.2408	28.8417	-23.2315	-15.6454	-6.06901	20.7333	5.73422
	16.7167	-16.0439	18.3973	-20.7269	-12.6655	-7.75974	18.5148	1.11452
	16.7333	-8.07198	9.26878	-1.98269	-0.444615	-0.307628	18.0392	3.28423
	16.75	3.25946	9.01028	-17.2669	-10.5046	-3.87543	18.317	2.18142
	16.7667	-7.88745	6.78203	-27.104	-14.8897	-10.7748	20.4242	-3.70281
	16.7833	-14.2759	17.2424	-6.43107	-16.6538	-5.0296	20.5728	2.70895
	16.8	-16.7953	28.7145	-9.31397	-13.6954	-2.77254	16.4614	7.83473
	16.8167	-8.43099	18.4356	-28.0145	-1.06431	-4.76853	21.6464	4.83157
	16.8333	3.46917	8.95363	-13.5994	-10.9459	-3.03062	21.9379	2.44828
	16.85	-7.66039	8.28406	-3.77236	-15.3985	-4.63679	14.2306	0.301593
	16.8667	-13.0966	6.10185	-24.4466	-16.8331	-12.0686	15.0304	-5.56774
	16.8833	-15.9874	16.5502	-21.4564	-13.3586	-8.56304	23.5763	-0.0237543
	16.9	-9.4016	27.572	-2.62658	-1.29635	3.56186	24.1832	11.7596
	16.9167	2.65778	17.5045	-17.8279	-11.5196	-2.29631	13.7061	5.57194
	16.9333	-7.88175	8.03281	-27.8489	-15.5968	-10.8237	11.1076	-3.31332
	16.95	-14.156	8.07496	-6.46931	-16.8831	-7.35837	15.857	-1.76145
	16.9667	-17.0886	6.5162	-9.02402	-13.199	-8.19884	17.6201	-3.02485
	16.9833	-9.81156	16.2335	-27.9181	-0.714182	-5.55259	18.524	3.65066
	17	2.14959	27.3549	-13.6539	-11.046	1.20112	15.3251	10.5801
	17.0167	-8.41593	16.9419	-4.24353	-15.4373	-2.78871	11.2247	4.18187
	17.0333	-14.2264	7.23754	-24.9301	-16.5158	-12.1087	10.4195	-5.26171
	17.05	-16.4632	7.13371	-21.6533	-13.24	-11.0557	8.18248	-4.74979
	17.0667	-9.17373	4.99442	-2.23996	-1.58388	-2.00079	16.4384	0.894828
	17.0667	2.39955	15.3201	-16.5477	-11.5445	-2.59312	19.6857	4.59869
	17.0833	-8.06989	26.4087	-26.0689	-15.6208	-5.83771	10.4124	5.5268
	17.1	-14.1524	15.9313	-5.09204	-17.163	-5.11903	6.90118	2.35188
	17.1167	-16.3748	6.9741	-8.29072	-13.7531	-7.86113	12.1758	-2.63726
	17.1333	-8.93005	6.96461	-27.1222	-1.87185	-7.73987	15.9287	-0.507155
	17.15	2.47016	4.46842	-12.9965	-11.7057	-4.44092	12.8043	0.151785
	17.1667	-7.77465	14.3334	-4.01067	-15.7174	-3.29233	12.6758	3.0694
	17.1833	-14.0826	25.7884	-24.4828	-17.7129	-7.62248	15.0629	3.72103
	17.2	-16.6539	15.5924	-21.3388	-13.9274	-9.08191	12.4626	-0.715994
	17.2167	-9.01976	5.93864	-2.34876	-1.78435	-1.80356	13.1564	1.25575
	17.2333	1.95231	6.04626	-16.5138	-12.2028	-5.17951	12.3506	0.257042
	17.25	-8.97203	3.76214	-26.2795	-16.019	-11.8771	13.6911	-5.56831
	17.2667	-14.4443	13.8146	-5.84673	-18.0001	-6.11911	16.0212	0.998322
	17.2833	-16.3082	25.6432	-9.17397	-14.8496	-3.67215	11.5668	6.22004
	17.3	-9.6777	15.3701	-28.2808	-2.60147	-6.29749	15.0842	2.72949
	17.3167	0.93504	6.2316	-13.7896	-12.9489	-4.89297	15.0173	0.121759
	17.3333	-9.1609	6.03853	-3.79131	-17.1895	-6.0258	8.13347	-1.15242
	17.35	-14.8794	3.43963	-24.1772	-18.8115	-13.6071	9.88232	-7.61392
	17.3667	-17.6144	14.0108	-21.2766	-15.5527	-10.1082	18.0608	-1.98192
	17.3833	-9.83948	25.4032	-2.27381	-3.74499	2.38624	19.6607	10.2314
	17.4	1.7071	15.2383	-17.3921	-13.5904	-3.50929	9.54149	3.97984
	17.4167	-9.54816	5.66637	-28.1106	-17.5624	-12.3887	6.21275	-5.27066
	17.4333	-15.7602	4.93972	-7.08339	-19.1557	-9.26488	10.4603	-3.89098
	17.45	-18.3756	2.52505	-10.3209	-15.6767	-10.462	12.7275	-5.82073
	17.4667	-11.5911	12.582	-30.0413	-4.35062	-8.35027	15.7395	0.477544
	17.4833	-0.299295	24.348	-15.1192	-14.5033	-1.39345	12.3363	7.84455
	17.5	-10.4387	13.6533	-5.32804	-18.2858	-5.09982	6.77879	1.69543
	17.5167	-16.1786	3.78767	-26.6987	-19.901	-14.7477	6.90031	-8.19664
	17.5333	-18.2935	3.78953	-23.4154	-16.5953	-13.6287	5.33928	-7.64442
	17.55	-10.8563	1.70945	-3.90021	-5.23864	-4.57142	13.0331	-1.99194
	17.5667	0.0897676	12.8898	-18.9445	-15.2544	-5.30482	16.4853	2.02763
	17.5833	-10.2516	24.3479	-28.6023	-19.114	-8.40498	6.95746	3.13762
	17.6	-15.6218	13.5694	-7.40071	-20.6977	-7.53769	2.48835	0.0125225
	17.6167	-17.8951	4.21371	-11.1322	-17.1522	-10.4914	7.15589	-5.36121
	17.6333	-10.5871	3.95005	-29.7486	-5.56463	-10.4876	10.7261	-3.39487
	17.65	0.557797	2.0329	-14.0121	-15.4411	-6.71561	8.88281	-2.07152
	17.6667	-10.0022	12.4628	-5.06348	-19.7167	-5.57988	8.87764	1.16061
	17.6833	-15.9245	23.433	-26.5245	-21.8793	-10.2238	10.1324	1.20292
	17.7	-18.3241	13.2814	-22.5708	-18.5031	-11.5292	5.67642	-3.20105
	17.7167	-10.8206	4.25951	-4.85298	-6.88706	-4.57529	5.7598	-1.38051
	17.7333	0.467526	3.89369	-19.6838	-16.8684	-8.04774	6.0858	-2.07343
	17.75	-9.92332	1.87209	-27.2322	-21.7391	-14.2556	6.55845	-7.77961
	17.7667	-16.1213	12.0305	-7.75055	-23.8906	-8.933	10.3799	-1.20714
	17.7833	-18.6215	23.1895	-11.3191	-20.1088	-6.71497	6.14919	3.43653
	17.8	-11.4487	12.7822	-28.2899	-8.61457	-8.89274	7.78775	-0.46332
	17.8167	-0.479825	3.08795	-14.8659	-18.2412	-7.62476	7.90613	-2.37312
	17.8333	-10.5204	3.11561	-6.30379	-22.5445	-9.06328	1.67658	-3.74189
	17.85	-16.4413	0.84057	-24.3384	-24.2009	-16.035	3.55382	-10.1149
	17.8667	-18.9132	12.0501	-20.4454	-19.7367	-11.7613	12.0423	-3.81801
	17.8833	-11.8934	24.1281	-4.12486	-8.18342	-0.0183959	13.9575	8.18526
	17.9	-0.912718	12.3709	-18.0443	-18.3743	-6.24011	3.78311	1.18357
	17.9167	-11.1382	2.78462	-26.0494	-22.5801	-14.2458	0.300481	-7.7363
	17.9333	-16.9581	2.73887	-7.01168	-24.0246	-11.3139	5.14549	-5.47287
	17.95	-19.1477	-0.0132337	-9.96808	-20.4549	-12.396	7.79107	-7.65468
	17.9667	-12.0126	10.9499	-26.1757	-9.34382	-9.14555	12.5956	-1.49639
	17.9833	-0.964855	23.003	-12.2329	-19.0168	-2.30292	8.41737	6.91725
	18	-11.7133	12.5074	-4.22935	-23.5656	-6.75021	2.05209	0.80293
	18.0167	-17.7633	2.9939	-23.0644	-25.6717	-15.8764	2.51742	-9.37468
	18.0333	-19.9106	3.11899	-19.6312	-21.4686	-14.4728	0.903591	-8.59498
	18.05	-12.7059	0.648819	-2.88139	-10.1141	-6.26312	9.029	-3.16004
	18.0667	-1.32206	10.7267	-16.3558	-20.159	-6.77754	12.1417	0.334472
	18.0833	-11.4349	22.6326	-24.6602	-23.8941	-9.33914	3.03228	1.74072
	18.1	-17.1803	12.0829	-5.94343	-25.0247	-9.01637	-1.13945	-0.96684
	18.1167	-19.7741	2.52632	-9.66616	-21.1226	-12.0091	2.14967	-6.531
	18.1333	-13.0192	2.32781	-26.5171	-10.582	-11.9476	5.25939	-6.03809
	18.15	-1.46112	-0.495772	-12.1734	-20.925	-8.76382	3.68383	-3.92294
	18.1667	-11.307	10.0748	-3.01218	-25.1949	-7.35983	4.02992	0.0369058
	18.1833	-16.8888	21.8807	-20.1391	-26.9813	-10.5321	4.57557	0.474973
	18.2	-18.8462	11.0484	-16.2789	-22.8091	-11.7214	-0.400885	-4.01355
	18.2167	-11.9295	1.60334	-0.500807	-11.649	-5.61898	0.795846	-2.03033
	18.2333	-0.0996316	2.09998	-13.4285	-21.5368	-8.24123	0.0986481	-2.63687
	18.25	-10.1967	0.455036	-20.5412	-25.6457	-13.9821	0.510034	-8.1955
	18.2667	-16.8241	11.4578	-1.49687	-28.0973	-8.74012	5.95594	-0.0775928
	18.2833	-18.7513	23.8085	-3.85203	-24.1156	-5.7276	2.14015	5.01033
	18.3	-11.3016	14.3585	-19.7966	-12.3518	-7.27286	0.936587	0.18136
	18.3167	1.02799	4.93725	-6.49823	-22.0037	-5.63418	0.343729	0.315952
	18.3333	-8.6442	4.26854	1.77408	-25.7637	-7.09132	-4.12152	-0.267887
	18.35	-15.022	2.38684	-16.4765	-27.5591	-14.1677	-1.47539	-7.98006
	18.3667	-17.2547	13.0481	-12.7718	-23.3603	-10.0847	6.25648	-2.07428
	18.3833	-10.5931	25.0779	3.88309	-11.2693	1.77462	7.00003	10.2922
	18.4	1.19958	15.3362	-10.2788	-20.5865	-3.58241	-2.20357	4.13533
	18.4167	-8.67479	5.62964	-18.0116	-25.1786	-11.5588	-5.76807	-4.90741
	18.4333	-14.6912	5.14806	1.36119	-26.9583	-8.78504	-1.89132	-1.35635
	18.45	-16.368	3.49271	-1.94131	-22.4598	-9.31911	0.859579	-3.25734
	18.4667	-9.56405	14.3896	-17.57	-11.4688	-6.05332	5.46439	0.971647
	18.4833	1.99149	25.5184	-2.95328	-20.8701	0.921628	1.4576	10.4787
	18.5	-8.40901	15.5798	5.02017	-24.4554	-3.06612	-4.64819	5.58982
	18.5167	-14.5551	6.57255	-14.2627	-25.7017	-11.9868	-4.19161	-5.25175
	18.5167	-16.018	6.36822	-9.99658	-21.4132	-10.2649	-6.66384	-4.25021
	18.5333	-9.10521	4.72561	7.30709	-10.7103	-1.94569	2.31786	2.69288
	18.55	2.09991	14.9917	-7.26505	-19.7214	-2.47373	7.15236	4.86565
	18.5667	-8.01508	26.8101	-15.074	-23.3193	-4.89955	-3.08741	6.12322
	18.5833	-13.2248	17.0128	4.38312	-24.9481	-4.19425	-8.80009	5.09547
	18.6	-15.239	7.44534	1.52059	-20.6785	-6.73789	-3.44894	-0.0547302
	18.6167	-8.63848	7.62728	-14.1792	-10.5764	-6.4417	0.782561	-1.6136
	18.6333	3.52197	5.19963	0.100506	-19.7391	-2.72924	-1.81517	3.03911
	18.65	-6.50383	15.4571	8.57091	-22.7232	-1.29975	-2.04799	7.18685
	18.6667	-12.5821	27.5284	-11.08	-24.6703	-5.20101	0.577542	6.12489
	18.6833	-15.0696	17.5444	-7.26113	-20.2558	-6.26055	-3.84377	2.11174
	18.7	-8.54112	8.40442	10.6405	-9.48585	0.254497	-4.75627	5.62826
	18.7167	3.17746	8.35927	-3.14643	-18.9378	-2.63687	-4.53988	3.28414
	18.7333	-6.95597	5.96219	-11.0128	-21.8779	-8.47112	-2.69153	-2.72063
	18.75	-12.7925	16.0215	7.90782	-23.8544	-3.17938	1.04786	6.00153
	18.7667	-14.9599	27.8395	4.2066	-19.9744	-0.722042	-4.65439	10.1308
	18.7833	-7.76786	17.5186	-12.2015	-9.05606	-2.8767	-3.86395	3.98521
	18.8	4.14419	7.62924	2.20156	-18.8326	-1.21439	-2.86871	4.76469
	18.8167	-6.08296	7.58354	11.2219	-22.6107	-2.47203	-8.09938	5.205
	18.8333	-12.0434	5.70598	-6.74362	-24.6077	-9.42218	-7.15526	-3.14055
	18.85	-14.804	16.4062	-2.39783	-20.1071	-5.22568	2.04157	2.88365
	18.8667	-7.74013	28.2409	14.345	-9.14698	6.42469	2.15605	15.4699
	18.8833	4.11076	17.9792	-0.169077	-18.7181	0.8007	-8.54391	8.37246
	18.9	-6.73088	8.91549	-8.05163	-21.3286	-6.79891	-11.1051	-0.610015
	18.9167	-12.565	9.04557	10.8188	-23.4027	-4.02584	-6.11697	4.3388
	18.9333	-14.8937	6.73219	6.48549	-19.5603	-5.30908	-3.61856	1.63754
	18.95	-8.17951	17.6287	-10.372	-8.64172	-2.39113	-1.60454	4.2988
	18.9667	3.90401	29.4855	3.24598	-18.9081	4.43186	-2.75919	14.3235
	18.9833	-6.74771	19.0043	10.7929	-22.1998	0.212416	-8.26115	9.4131
	19	-13.2355	9.33756	-8.84885	-23.8387	-9.14637	-7.19898	-2.22822
	19.0167	-15.1396	8.99639	-6.18976	-19.5251	-7.96452	-10.8059	-1.6667
	19.0333	-8.06866	6.92428	10.0724	-8.86725	0.0151923	-2.46676	4.95761
	19.05	3.80579	17.1865	-5.47132	-19.0263	-0.876337	3.27952	6.75431
	19.0667	-6.25376	29.3313	-14.9437	-21.9908	-3.46423	-6.34863	7.93146
	19.0833	-11.6201	19.2889	5.28804	-23.2788	-2.5805	-12.11	6.77506
	19.1	-13.3657	9.56112	0.24792	-18.7413	-5.57447	-7.45141	0.861455
	19.1167	-6.98408	9.51718	-19.0461	-8.18003	-6.17326	-4.13678	-0.281281
	19.1333	4.44854	6.71021	-4.16987	-18.1711	-2.79557	-4.78686	2.84014
	19.15	-5.79814	17.4174	3.20458	-21.3968	-1.64324	-4.12677	6.49247
	19.1667	-11.261	29.7414	-18.4694	-23.3573	-5.83657	-2.4982	6.28017
	19.1833	-13.2486	19.7716	-14.4445	-18.9614	-6.72072	-7.75206	2.19532
	19.2	-6.77298	10.2916	3.9078	-8.31803	-0.222906	-6.97059	4.21229
	19.2167	5.09394	9.50033	-12.0415	-18.2352	-3.92062	-7.12427	2.73922
	19.2333	-5.24752	7.87215	-20.967	-21.3922	-9.93364	-5.60346	-2.90964
	19.25	-11.5765	17.847	0.110651	-23.2687	-4.22189	0.889065	4.54679
	19.2667	-14.1286	29.3742	-5.02936	-18.5859	-2.09242	-3.06735	8.76911
	19.2833	-7.2596	20.1478	-22.9218	-8.12994	-4.5409	-5.09813	4.43899
	19.3	5.25277	10.1632	-7.0406	-18.3084	-2.48326	-4.97929	3.91323
	19.3167	-4.72485	9.74593	1.19857	-21.2371	-3.75436	-8.75702	2.78639
	19.3333	-10.9366	7.53921	-19.1889	-22.9928	-11.3948	-5.82714	-4.60036
	19.35	-13.2708	18.2069	-14.4544	-18.3727	-6.97274	0.569301	1.49098
	19.3667	-6.61442	29.9295	4.202	-7.95898	4.88952	0.74075	13.6687
	19.3833	4.9693	19.4722	-12.4373	-18.1427	-1.53461	-7.46969	7.02051
	19.4	-5.44458	10.0584	-21.8864	-21.2572	-9.63244	-9.96479	-2.04647
	19.4167	-11.4719	9.21868	-0.141533	-22.9857	-6.34511	-6.32142	0.630494
	19.4333	-13.9611	7.19822	-3.65949	-18.247	-7.16734	-4.28873	-1.48412
	19.45	-7.08135	17.8516	-22.2816	-7.82368	-4.83375	2.55931	3.49815
	19.4667	5.00504	29.8806	-7.11539	-17.7099	2.51509	-1.75992	12.7493
	19.4833	-5.42228	20.5249	2.85702	-20.9332	-0.743376	-9.58217	7.89193
	19.5	-11.3421	11.1958	-19.0285	-22.9893	-10.541	-6.84646	-2.9027
	19.5167	-13.6272	11.4447	-16.1056	-17.8923	-9.04509	-8.1182	-2.1594
	19.5333	-6.62517	8.60565	3.42045	-7.35421	-0.488321	-2.23798	3.41446
	19.55	5.39053	18.51	-12.7879	-17.3058	-1.5483	0.844246	6.74382
	19.5667	-5.04142	31.4373	-21.8726	-20.1243	-3.90025	-5.80719	8.46997
	19.5833	-10.2342	21.1467	0.456647	-22.0986	-2.68237	-9.16145	6.49957
	19.6	-12.0312	11.0044	-3.12346	-16.816	-5.24157	-7.85779	0.871821
	19.6167	-5.30891	11.0167	-21.4494	-6.39637	-5.5345	-5.39838	1.09886
	19.6333	6.79797	8.67884	-5.01965	-16.6914	-1.55856	-4.86515	4.32658
	19.65	-3.99064	19.1584	4.30267	-19.2984	0.0430164	-5.0881	8.07369
	19.6667	-10.5255	31.0971	-17.7104	-21.7026	-4.71034	-3.78696	7.44739
	19.6833	-12.7884	20.8955	-13.1883	-16.9252	-5.50161	-9.57289	3.3466
	19.7	-5.63923	11.4649	6.02959	-6.36274	1.37313	-8.15456	5.77525
	19.7167	6.94729	10.7511	-9.71579	-16.9598	-2.24429	-8.46712	4.37473
	19.7333	-3.29163	8.04116	-18.3102	-19.8511	-8.35292	-8.20741	-1.73391
	19.75	-9.54743	18.5118	2.38038	-21.6997	-2.58874	-1.54492	5.99215
	19.7667	-12.0044	30.5704	-1.6199	-16.783	0.0407774	-5.17779	10.6981
	19.7833	-5.23737	20.3616	-19.3537	-6.80085	-2.7576	-7.54414	5.57118
	19.8	6.98123	10.493	-4.25167	-17.1064	-0.970961	-7.64279	5.25919
	19.8167	-3.19741	10.2293	5.15026	-19.7637	-1.89539	-11.1039	4.67234
	19.8333	-9.02596	7.80624	-15.5791	-21.9485	-9.68683	-7.82069	-3.28688
	19.85	-11.4572	19.062	-11.5497	-16.5149	-5.11494	-2.59297	3.03017
	19.8667	-4.63953	31.7154	8.29257	-6.06514	7.32584	-1.87585	16.0736
	19.8833	7.82469	21.0116	-7.33698	-16.6975	1.20046	-9.17556	9.51503
	19.9	-3.29558	11.6454	-15.9522	-19.6755	-6.81946	-12.0316	0.263694
	19.9167	-10.2118	11.6713	5.87401	-21.976	-3.66065	-8.37103	4.00067
	19.9333	-12.4574	9.20266	1.24094	-16.8932	-4.72674	-6.46417	1.31083
	19.95	-5.54741	19.3379	-16.4769	-6.58899	-2.31884	-1.58685	5.30854
	19.95	7.15961	31.4319	0.0907389	-16.9477	5.43363	-5.02018	15.4684
	19.9667	-3.06325	21.9173	9.29496	-19.7737	2.09384	-12.6069	10.9896
	19.9833	-9.5578	12.2033	-11.1988	-21.7381	-7.57284	-10.2841	-0.449889
	20	-11.7992	11.9668	-6.88636	-16.243	-5.74045	-12.191	0.463534
	20.0167	-4.86994	9.15466	11.8344	-6.07141	2.51194	-6.22455	7.15952
	20.0333	7.61158	19.0244	-2.67928	-16.7209	1.80895	-1.8737	9.41126
	20.05	-2.76701	31.6719	-10.355	-19.1353	-0.146349	-8.59479	10.9744
	20.0667	-8.53214	21.7423	10.5943	-20.6705	0.783486	-13.1981	10.2816
	20.0833	-10.3381	11.3574	7.26585	-15.2682	-1.74575	-10.2541	4.77081
	20.1	-4.21422	11.3497	-8.84142	-5.475	-1.79524	-7.79351	2.69392
	20.1167	7.96798	9.84037	5.85528	-16.297	1.84167	-8.00138	7.94242
	20.1333	-2.3298	19.7565	14.1824	-18.8723	3.18422	-8.50875	11.9044
	20.15	-8.23325	31.6099	-3.12967	-21.1456	-0.224665	-5.41027	11.0437
	20.1667	-10.4974	21.3903	1.44926	-15.7593	-0.854271	-10.3377	7.38828
	20.1833	-5.08123	11.4044	17.1788	-5.92052	4.39537	-11.7635	10.2318
	20.2	7.12197	11.9614	2.3965	-17.015	1.1162	-11.0479	7.4675
	20.2167	-3.21412	9.87234	-4.68227	-19.06	-4.27101	-8.39822	1.64531
	20.2333	-9.30358	20.1342	15.458	-21.2371	1.26286	-3.26657	11.1604
	20.25	-10.9523	32.0711	11.2589	-16.0941	4.0709	-8.63652	15.1314
	20.2667	-4.44556	22.0301	-5.29021	-5.623	1.66782	-9.6613	8.45976
	20.2833	7.88424	12.5056	9.73527	-16.3982	3.43174	-8.23465	10.1096
	20.3	-2.34614	11.8531	17.7862	-19.1153	2.04449	-11.4829	10.2655
	20.3167	-8.57937	9.76848	-1.02574	-20.9936	-5.20756	-10.8275	1.26249
	20.3333	-11.3354	19.6287	3.52073	-15.2358	-0.855432	-2.48167	7.07853
	20.35	-4.85308	31.609	20.5025	-5.45038	10.452	-2.59523	19.7425
	20.3667	7.50377	22.5976	6.42188	-16.0086	5.12866	-10.9256	13.083
	20.3833	-2.99413	12.4895	-1.32425	-18.1984	-2.50681	-13.269	3.76982
	20.4	-9.36846	12.3404	18.0787	-20.2093	0.21032	-7.93367	9.22481
	20.4167	-12.2112	9.99752	14.9555	-14.4402	-0.424616	-5.09985	7.10604
	20.4333	-5.26298	19.4843	-1.07723	-5.03195	2.02805	-6.2329	7.92556
	20.45	7.31402	32.2365	13.3494	-15.6532	9.31168	-6.09521	19.182
	20.4667	-2.83497	22.1877	21.2248	-18.4634	5.52851	-9.5611	15.4004
	20.4833	-9.24742	11.833	2.87589	-20.4833	-3.75546	-6.39305	3.29768
	20.5	-11.6143	11.9479	7.56333	-14.5326	-1.65892	-10.1027	5.01839
	20.5167	-4.29066	9.04886	23.9499	-5.6271	5.77026	-3.92664	12.6766
	20.5333	7.3052	18.7305	10.0521	-15.3183	5.19236	2.59292	12.4498
	20.55	-2.33126	31.233	2.31264	-18.7694	3.11126	-0.599423	13.519
	20.5667	-9.02678	21.7673	20.9236	-19.6839	3.49505	-1.16408	14.0295
	20.5833	-11.3685	12.0244	16.4267	-13.7653	0.829327	6.29198	8.63101
	20.6	-4.30023	11.3675	-1.51121	-5.36579	0.0475577	9.88468	3.90737
	20.6167	7.18614	9.14401	12.286	-13.2345	3.84541	7.83223	9.63479
	20.6333	-0.639805	19.3804	20.496	-20.9233	4.57833	6.41334	14.3679
	20.65	-8.82624	31.7308	1.67667
	20.6667	-8.80719	22.0814	5.92815
	20.6833		12.254	22.7572
	20.7		12.0958	9.3797
	20.7167		10.0183	2.72796
	20.7333		20.3188	22.2809
	20.75		32.7048	19.2281
	20.7667		23.2746	3.18327
	20.7833		13.0193	16.4172
	20.8		12.6687	24.7496
	20.8167		9.98423	7.17268
	20.8333		20.0885	11.5874
	20.85		32.7897	28.2902
	20.8667		21.6676	14.0287
	20.8833		8.05901	6.67152
	20.9			25.0667
	20.9167			21.1588
	20.9333			4.72853
	20.95			18.5607
	20.9667			27.1935
	20.9833			6.54782
	21			12.4782
	21.0167			27.8889
	21.0333			12.7662
	21.05			9.16653
	21.0667			19.2272

## Sheet: Figure 3B
Figure 3B
	time	Positive correlation	SE Lower linit	SE Upper limit	Negative correlation	SE Lower linit	SE Upper limit	Bladder Pressure	SE Lower linit	SE Upper limit
	-4.98333	0.0063999	-0.0819131	0.00971561	0.0572259	0.183042	0.115248	0	0.0169969	0
	-4.96667	0.0063999	-0.0804123	0.00971561	0.0599392	0.183863	0.120673	0.00937793	0.0225539	0.0126641
	-4.95	0.00658542	-0.0782673	0.00983886	0.0609085	0.178215	0.122611	0.0297661	0.023605	0.039059
	-4.93333	0.00658542	-0.0748607	0.00983886	0.0683431	0.17636	0.137476	0.0358647	0.0255283	0.0476829
	-4.91667	0.00658542	-0.0716433	0.00983886	0.0609786	0.173447	0.132786	0.0439499	0.0204595	0.0583096
	-4.9	0.00666551	-0.0682711	0.00989499	0.0608815	0.175374	0.132759	0.0440765	0.0202577	0.0583577
	-4.88333	0.00357425	-0.0680313	0.00959499	0.0599711	0.17702	0.132242	0.0493439	0.027715	0.0649084
	-4.86667	-0.00136163	-0.0671951	0.0125902	0.0583619	0.181712	0.131375	0.0509729	0.0377247	0.0673048
	-4.85	-0.000405954	-0.0675592	0.01514	0.0641869	0.183635	0.135668	0.0659292	0.0377558	0.0885994
	-4.83333	-2.04517e-05	-0.0712343	0.0158823	0.0729963	0.188706	0.14277	0.0668144	0.0372945	0.0888699
	-4.81667	-0.000389557	-0.0711548	0.0168961	0.0733579	0.189433	0.143054	0.0679734	0.0341246	0.089253
	-4.8	-0.00133709	-0.0769692	0.0168923	0.0659233	0.17525	0.128455	0.0614138	0.033434	0.0851364
	-4.78333	-0.00274055	-0.0767801	0.0168873	0.0654269	0.174848	0.127256	0.0548907	0.033068	0.0744778
	-4.76667	-0.00369474	-0.0770473	0.0166978	0.0654592	0.173581	0.127012	0.0522087	0.0367456	0.0705351
	-4.75	-0.00495083	-0.0778873	0.0171974	0.0630507	0.173581	0.122244	0.0469412	0.0371471	0.0644804
	-4.73333	-0.00484063	-0.0790216	0.0176925	0.0502623	0.173581	0.0975271	0.0472802	0.0372525	0.0668559
	-4.71667	-0.00388924	-0.0802964	0.0215432	0.0513671	0.174896	0.0983377	0.0456215	0.0323902	0.0660103
	-4.7	-0.00349392	-0.0806394	0.0228908	0.0514999	0.178382	0.0984367	0.0426313	0.0316093	0.062288
	-4.68333	0.00103513	-0.0806394	0.0323623	0.0518945	0.181501	0.0987332	0.0414762	0.0303881	0.0630245
	-4.66667	0.00247777	-0.0858614	0.0346388	0.0530237	0.184903	0.0995988	0.0473046	0.0342199	0.0738078
	-4.65	0.00517023	-0.0880269	0.0394015	0.0531555	0.184903	0.0997015	0.0418278	0.0366188	0.0630328
	-4.63333	0.00544543	-0.0886374	0.0378447	0.0536584	0.186551	0.100097	0.0414364	0.0348192	0.0609921
	-4.61667	0.00865324	-0.0898616	0.0404889	0.0532285	0.193748	0.100016	0.0402626	0.0297643	0.0631235
	-4.6	0.0118882	-0.0899432	0.0421079	0.0531275	0.203966	0.0999178	0.0449554	0.0300073	0.0746526
	-4.58333	0.00930101	-0.0900284	0.0377315	0.0528355	0.215442	0.0996366	0.0369872	0.029861	0.0613591
	-4.56667	0.0104493	-0.0907666	0.0361916	0.0475736	0.227724	0.0898567	0.0369872	0.0351607	0.0613591
	-4.55	0.0164291	-0.0908842	0.04389	0.0399189	0.24071	0.0777229	0.0467186	0.0351607	0.0757223
	-4.53333	0.0176049	-0.093812	0.0448157	0.0356132	0.253271	0.0733875	0.0503136	0.0340228	0.081901
	-4.51667	0.023702	-0.0992618	0.0532704	0.0299642	0.256682	0.0688053	0.0461837	0.0283891	0.075277
	-4.5	0.0249419	-0.104294	0.0554078	0.0238768	0.257623	0.0661682	0.0459571	0.0270134	0.0799276
	-4.48333	0.0272204	-0.104516	0.0570513	0.0181096	0.258222	0.0653011	0.0452317	0.0298448	0.0796938
	-4.46667	0.0363292	-0.0964278	0.0588642	0.00769751	0.2603	0.0616144	0.0452852	0.0317604	0.079738
	-4.45	0.0349166	-0.0903839	0.0483489	-0.000444704	0.263477	0.059654	0.0492232	0.0303196	0.0812301
	-4.43333	0.0358517	-0.0903839	0.0535439	-0.0104324	0.263477	0.0557661	0.0497827	0.0295031	0.0814927
	-4.41667	0.0370082	-0.0903839	0.0598415	-0.0157175	0.263477	0.0544809	0.0484633	0.0256716	0.080933
	-4.4	0.0432228	-0.0903839	0.0730791	-0.0159592	0.263477	0.0542811	0.0441756	0.0257612	0.0792288
	-4.38333	0.041927	-0.0903839	0.0727461	-0.0261074	0.263477	0.0364442	0.0454438	0.0259992	0.0802944
	-4.36667	0.0428513	-0.0901221	0.0734971	-0.0353193	0.263477	0.0216624	0.0489123	0.0299886	0.0870066
	-4.35	0.0469523	-0.0897091	0.0763667	-0.0328038	0.263477	0.0240224	0.0539804	0.0289406	0.0916469
	-4.33333	0.0514814	-0.0895994	0.079847	-0.0318523	0.255454	0.0249439	0.052476	0.0256955	0.0880321
	-4.31667	0.0549431	-0.0845529	0.0832756	-0.0306098	0.24508	0.0261715	0.0519205	0.0255934	0.0877733
	-4.3	0.0554876	-0.0840544	0.0838534	-0.0308049	0.242923	0.0253565	0.0497464	0.023151	0.0898619
	-4.28333	0.0558207	-0.0819247	0.0842119	-0.0330824	0.242923	0.0221412	0.058263	0.0212983	0.106661
	-4.26667	0.0558207	-0.0798062	0.0842119	-0.0334092	0.242923	0.0216382	0.0498117	0.0250391	0.0899186
	-4.25	0.0591905	-0.079795	0.0857468	-0.0342304	0.242923	0.0206075	0.0632834	0.0249513	0.109358
	-4.23333	0.061848	-0.079795	0.0871863	-0.0252756	0.242923	0.0194711	0.066147	0.0235066	0.113546
	-4.21667	0.0616926	-0.0793065	0.0868513	-0.0139315	0.242923	0.0197794	0.0652798	0.0212078	0.113114
	-4.2	0.0448755	-0.0776167	0.0565286	-0.00247545	0.242923	0.0215304	0.0590518	0.0204931	0.108094
	-4.18333	0.0302291	-0.0761459	0.0376279	0.0024547	0.242923	0.0231139	0.0604837	0.0169444	0.110862
	-4.16667	0.0172393	-0.0735291	0.0336632	0.00230374	0.242923	0.0230549	0.0620213	0.0179306	0.113486
	-4.15	0.00630597	-0.0760971	0.030053	0.00219768	0.245011	0.0230205	0.0679142	0.0230089	0.116369
	-4.13333	0.00164962	-0.0776478	0.0269539	0.00226981	0.244219	0.0231006	0.0678812	0.0218546	0.114734
	-4.11667	0.000564447	-0.0796713	0.0260814	0.000632963	0.247067	0.0213136	0.0687454	0.0165886	0.116959
	-4.1	-0.000940489	-0.0825668	0.0252331	0.000632963	0.248252	0.0213136	0.0671869	0.0194411	0.122097
	-4.08333	-0.00253477	-0.0843817	0.0242075	0.000632963	0.249492	0.0213136	0.0632878	0.0193945	0.114511
	-4.06667	-0.0036971	-0.084638	0.0230105	0.000632963	0.252242	0.0213136	0.0632878	0.0184552	0.114511
	-4.05	-0.00193138	-0.0851534	0.0257862	0.000632963	0.255327	0.0213136	0.0733764	0.0184552	0.125199
	-4.03333	-0.00193138	-0.0853736	0.0257862	0.000632963	0.258856	0.0213136	0.0778649	0.0217101	0.133625
	-4.01667	-0.00371379	-0.0853736	0.023436	0.000562388	0.259304	0.0212888	0.0735376	0.0121779	0.125323
	-4	-0.00598966	-0.0846288	0.0205917	-0.000633405	0.260796	0.0208029	0.0718561	0.0118496	0.130707
	-3.98333	-0.00875612	-0.0826153	0.0173857	-0.00183071	0.262985	0.0204067	0.0722249	0.0185485	0.131701
	-3.96667	-0.0119241	-0.0828047	0.0140692	-0.00330968	0.268273	0.0199509	0.0743308	0.0179386	0.133273
	-3.95	-0.0144439	-0.0825274	0.0112549	-0.00506835	0.273662	0.0193547	0.0798672	0.0132497	0.135157
	-3.93333	-0.0154628	-0.0822691	0.00997844	-0.0123544	0.278822	0.0119686	0.0809181	0.015078	0.136626
	-3.91667	-0.0151353	-0.080853	0.0100582	-0.0189163	0.282623	0.00663294	0.0842068	0.013075	0.144014
	-3.9	-0.0109944	-0.0807096	0.011245	-0.0240808	0.287558	0.0036656	0.0794352	0.0108971	0.141776
	-3.88333	-0.00225447	-0.0807006	0.0163145	-0.0294966	0.290899	0.00118661	0.0768817	0.0109023	0.135631
	-3.86667	0.00942634	-0.0797713	0.0285865	-0.0349384	0.2904	2.28382e-05	0.0812598	0.0148096	0.143216
	-3.85	0.019231	-0.0797288	0.0408438	-0.036097	0.280877	0.00605328	0.0885422	0.00515773	0.1501
	-3.83333	0.0277342	-0.0780792	0.0527168	-0.0350052	0.269146	0.0149107	0.0872108	0.00496207	0.146242
	-3.81667	0.0339167	-0.0750493	0.0616633	-0.029525	0.256645	0.0258741	0.083272	0.0125074	0.138877
	-3.8	0.0384816	-0.0726234	0.0686558	-0.0227779	0.243907	0.0389621	0.0830398	0.0124249	0.14469
	-3.78333	0.0400071	-0.0713736	0.0711	-0.0219584	0.232073	0.0414668	0.0825788	0.00407289	0.144499
	-3.76667	0.0400071	-0.0705794	0.0711	-0.0219584	0.222559	0.0414668	0.0796917	0.0133299	0.137798
	-3.75	0.0401206	-0.0687848	0.071125	-0.0219584	0.225825	0.0414668	0.0838045	0.0132288	0.13739
	-3.73333	0.0401206	-0.0655211	0.071125	-0.0219584	0.229905	0.0414668	0.0857608	0.00477275	0.140815
	-3.71667	0.0401206	-0.0655211	0.071125	-0.0209184	0.229482	0.0425094	0.0847566	0.00471702	0.138102
	-3.7	0.0401206	-0.0655211	0.071125	-0.0206644	0.229195	0.0427528	0.0766569	0.012059	0.129714
	-3.68333	0.0401206	-0.064832	0.071125	-0.0191963	0.233734	0.0438989	0.076287	0.00391582	0.129874
	-3.66667	0.0390476	-0.0645247	0.0704186	-0.0189426	0.232662	0.0441503	0.0804434	0.0044917	0.137059
	-3.65	0.0390476	-0.0609642	0.0704186	-0.017045	0.235721	0.044794	0.0827863	0.0134366	0.132757
	-3.63333	0.037217	-0.0602304	0.067897	-0.0140823	0.236448	0.0459605	0.0828157	0.0136758	0.132434
	-3.61667	0.0351654	-0.0600426	0.0650269	-0.0112316	0.236448	0.0469562	0.0829523	0.00385691	0.132882
	-3.6	0.0252154	-0.0644295	0.0493871	-0.0141237	0.238079	0.0361459	0.0773582	0.0109873	0.130842
	-3.58333	0.0157494	-0.0697135	0.0347021	-0.0177458	0.254342	0.025505	0.0768487	0.0107783	0.130349
	-3.56667	0.00715852	-0.0695388	0.0217392	-0.0198859	0.281195	0.0177297	0.0742681	0.00470837	0.124776
	-3.55	0.00362404	-0.0696201	0.0158497	-0.021134	0.305575	0.0147454	0.0843293	0.013202	0.133619
	-3.53333	0.000614159	-0.0698227	0.0104931	-0.0214173	0.321502	0.0141772	0.08449	0.0149307	0.133683
	-3.51667	-0.00320324	-0.0699833	0.00543612	-0.0221836	0.325695	0.0124623	0.0775153	0.0109462	0.120049
	-3.5	-0.00813882	-0.0702612	0.000852212	-0.0213918	0.324903	0.0131211	0.0697954	0.0107903	0.113478
	-3.48333	-0.0132789	-0.0705644	-0.00189759	-0.0208524	0.32351	0.0132896	0.0721459	0.0120991	0.11835
	-3.46667	-0.0187983	-0.0759276	-0.00322959	-0.0202299	0.323137	0.0130524	0.0698798	0.0145801	0.113513
	-3.45	-0.0249182	-0.0784866	-0.00397196	-0.020549	0.322817	0.0121218	0.0719247	0.0141481	0.109184
	-3.43333	-0.0310702	-0.0802109	-0.00402073	-0.020225	0.322638	0.0122537	0.0731502	0.0130525	0.109929
	-3.41667	-0.0317408	-0.0804873	-0.00295554	-0.0187181	0.322638	0.0128082	0.0751249	0.0106659	0.115224
	-3.4	-0.0314828	-0.0774035	-0.002675	-0.0223201	0.322638	0.00568863	0.0669669	0.010966	0.107976
	-3.38333	-0.0297926	-0.0743626	-5.91453e-05	-0.0294671	0.323137	-0.00431296	0.0636579	0.0134087	0.101394
	-3.36667	-0.0232604	-0.074156	0.0102318	-0.0389383	0.323938	-0.0148268	0.0639259	0.0188002	0.101448
	-3.35	-0.0232153	-0.0699034	0.0102878	-0.0490901	0.32782	-0.0238623	0.0734951	0.0152462	0.110673
	-3.33333	-0.0228832	-0.0698815	0.0107026	-0.0552162	0.322684	-0.0318281	0.0677235	0.0148932	0.0985739
	-3.31667	-0.0228832	-0.069985	0.0107026	-0.0552162	0.318302	-0.0318281	0.0669643	0.0139205	0.0983938
	-3.3	-0.0228832	-0.0669879	0.0107026	-0.0552162	0.314449	-0.0318281	0.0662004	0.0139495	0.103649
	-3.28333	-0.0228832	-0.0671671	0.0107026	-0.0552162	0.308306	-0.0318281	0.0701455	0.0139254	0.110972
	-3.26667	-0.0214927	-0.0658527	0.0124726	-0.0552162	0.305636	-0.0318281	0.0669002	0.0173221	0.104395
	-3.25	-0.0207211	-0.063185	0.0134773	-0.0552162	0.303663	-0.0318281	0.0732942	0.0181926	0.106352
	-3.23333	-0.0161636	-0.0588226	0.013941	-0.0552162	0.302272	-0.0318281	0.0776757	0.0167114	0.113707
	-3.21667	-0.0135706	-0.0587317	0.0140685	-0.0552691	0.296878	-0.0318896	0.0774607	0.0137296	0.113825
	-3.2	-0.0134461	-0.0570278	0.0139301	-0.055506	0.29616	-0.0321642	0.0683824	0.0143135	0.105619
	-3.18333	-0.0110555	-0.0589349	0.0176777	-0.0555289	0.298738	-0.0321906	0.0735857	0.0123032	0.11441
	-3.16667	-0.0115463	-0.0627413	0.0172058	-0.0535527	0.304365	-0.0323495	0.0775355	0.0157124	0.120561
	-3.15	-0.0120398	-0.0678647	0.0165161	-0.054479	0.309877	-0.0342943	0.0828215	0.018361	0.121846
	-3.13333	-0.0121699	-0.0723758	0.0157736	-0.0538649	0.31286	-0.0334881	0.0788391	0.0166655	0.11113
	-3.11667	-0.0138971	-0.0720951	0.0145904	-0.0549738	0.314997	-0.0346743	0.0861032	0.0121201	0.125113
	-3.1	-0.0137545	-0.0700415	0.0146377	-0.0549309	0.324365	-0.0346177	0.0836165	0.0113127	0.128903
	-3.08333	-0.012975	-0.0701401	0.0149032	-0.0546633	0.328448	-0.034262	0.0821273	0.0111598	0.125523
	-3.06667	-0.0136992	-0.0702891	0.0135889	-0.054652	0.330531	-0.0342469	0.0773872	0.0155241	0.117029
	-3.05	-0.0134555	-0.0705721	0.0136783	-0.0544715	0.330482	-0.0340051	0.0933123	0.0157603	0.131598
	-3.03333	-0.0105702	-0.0706627	0.0148441	-0.0544303	0.329197	-0.0339497	0.0966424	0.0147393	0.137217
	-3.01667	-0.00448098	-0.0713547	0.0180986	-0.0535406	0.329157	-0.0327513	0.0935972	0.00893847	0.131974
	-3	0.00857786	-0.0725981	0.0343164	-0.051618	0.327574	-0.0300053	0.088632	0.0076713	0.131923
	-2.98333	0.0216851	-0.0729634	0.0519015	-0.0505423	0.326846	-0.0270199	0.091686	0.0100761	0.13731
	-2.96667	0.0240629	-0.0723691	0.0586706	-0.0512922	0.325704	-0.0211062	0.0918063	0.0111102	0.137407
	-2.95	0.0265942	-0.0719623	0.063714	-0.0509495	0.323263	-0.0200359	0.0955255	0.010733	0.134831
	-2.93333	0.0277574	-0.0677106	0.0666925	-0.0512718	0.321438	-0.0203414	0.0982224	0.00949316	0.139041
	-2.91667	0.0268314	-0.0612058	0.066459	-0.0512718	0.31769	-0.0203414	0.0997076	0.00580349	0.141713
	-2.9	0.0268314	-0.0534961	0.066459	-0.0509495	0.309591	-0.0200359	0.0940386	0.0064172	0.139877
	-2.88333	0.0271126	-0.0465435	0.066538	-0.0506943	0.300002	-0.0197914	0.0936517	0.00731993	0.139919
	-2.86667	0.0290161	-0.0404216	0.0674431	-0.050478	0.292779	-0.0195827	0.0968141	0.00949316	0.144694
	-2.85	0.029737	-0.0339224	0.0679127	-0.0493204	0.287807	-0.0183817	0.10184	0.00290466	0.145889
	-2.83333	0.0300036	-0.032542	0.068065	-0.0490141	0.28194	-0.018057	0.10283	0.000867616	0.146584
	-2.81667	0.0314206	-0.0317849	0.0684474	-0.0473298	0.273719	-0.0160794	0.101623	0.00368445	0.145668
	-2.8	0.0225421	-0.031227	0.0601904	-0.0466889	0.275535	-0.0154298	0.0967297	0.00126954	0.144627
	-2.78333	0.0138173	-0.0311264	0.0542692	-0.0449904	0.275747	-0.015171	0.0991163	-0.000254729	0.149115
	-2.76667	0.00570041	-0.0311264	0.050517	-0.0433494	0.278761	-0.0190706	0.0967297	-0.0001111	0.144627
	-2.75	0.00203649	-0.0311264	0.0429428	-0.0409969	0.280286	-0.0227588	0.102223	-0.0014657	0.145867
	-2.73333	-0.0040158	-0.0311264	0.0315627	-0.0368613	0.281469	-0.0248106	0.107073	-0.00214274	0.155024
	-2.71667	-0.0122376	-0.0334701	0.0170903	-0.0328795	0.281469	-0.0260933	0.117795	-0.00255099	0.171849
	-2.7	-0.0218078	-0.0370541	0.00140001	-0.0273551	0.28143	-0.0210354	0.105408	-0.00261539	0.157585
	-2.68333	-0.031989	-0.0391949	-0.0129076	-0.0209109	0.281405	-0.00953545	0.112201	-0.00818572	0.170314
	-2.66667	-0.0417483	-0.0477533	-0.0228368	-0.0159648	0.280491	0.00169808	0.114008	-0.0082791	0.173536
	-2.65	-0.0460852	-0.0479144	-0.0261243	-0.0161875	0.277904	0.00161477	0.119619	-0.00353256	0.175133
	-2.63333	-0.046377	-0.0476414	-0.0263757	-0.0163409	0.291837	0.00164001	0.12181	-0.00763835	0.176679
	-2.61667	-0.0464041	-0.0476414	-0.0264293	-0.0161894	0.309298	0.00175681	0.122017	-0.0114048	0.177605
	-2.6	-0.0470624	-0.0491642	-0.0276824	-0.0159811	0.328637	0.00170903	0.118091	-0.0101078	0.177798
	-2.58333	-0.0492968	-0.0510775	-0.0297738	-0.0161562	0.346989	0.00131086	0.117991	-0.0108373	0.177774
	-2.56667	-0.0483628	-0.0524354	-0.0292696	-0.0160692	0.36388	0.0010152	0.117991	-0.0115802	0.177774
	-2.55	-0.0483639	-0.0551144	-0.0294637	-0.0165406	0.375135	0.000639499	0.129317	-0.0106188	0.188239
	-2.53333	-0.047672	-0.0576188	-0.028787	-0.0167912	0.386248	0.000231095	0.132597	-0.0116214	0.193145
	-2.51667	-0.0467217	-0.0589015	-0.0279114	-0.0165544	0.3872	0.000447918	0.129786	-0.0149162	0.188708
	-2.5	-0.0465308	-0.064338	-0.0279023	-0.016622	0.388303	0.000401981	0.127288	-0.0160376	0.191994
	-2.48333	-0.0464496	-0.0650297	-0.0280711	-0.0214481	0.389186	-0.007009	0.128709	-0.0126576	0.194841
	-2.46667	-0.0411321	-0.0683935	-0.0240475	-0.0279056	0.388305	-0.0184745	0.13711	-0.0104879	0.20342
	-2.45	-0.0412355	-0.0650297	-0.0242352	-0.0288707	0.38792	-0.0188706	0.142849	-0.0118592	0.204986
	-2.43333	-0.0398603	-0.0640219	-0.0245597	-0.0304359	0.385241	-0.0197187	0.144748	-0.0112362	0.206719
	-2.41667	-0.037882	-0.0633314	-0.0241142	-0.0307655	0.383606	-0.0199159	0.151715	-0.0125857	0.220615
	-2.4	-0.0373946	-0.0590394	-0.0238532	-0.0312049	0.383343	-0.0198821	0.149558	-0.0130833	0.220068
	-2.38333	-0.0371756	-0.0535171	-0.0242442	-0.0356831	0.379944	-0.0210238	0.14371	-0.0129498	0.208193
	-2.36667	-0.0367297	-0.0487065	-0.0252569	-0.0350322	0.379757	-0.0204223	0.156592	-0.00930734	0.227502
	-2.35	-0.0350649	-0.0472692	-0.0233595	-0.0328395	0.377258	-0.017903	0.162035	-0.0179531	0.233406
	-2.33333	-0.0327764	-0.0453976	-0.0205626	-0.0304894	0.375015	-0.0147788	0.161455	-0.0181489	0.230066
	-2.31667	-0.0318954	-0.0439946	-0.0194082	-0.0275775	0.372137	-0.0106809	0.152947	-0.01067	0.216416
	-2.3	-0.0303951	-0.0439001	-0.0174027	-0.0241262	0.365204	-0.00575484	0.159584	-0.0144609	0.229824
	-2.28333	-0.0295247	-0.0444107	-0.0164705	-0.0229473	0.35778	-0.00454429	0.159379	-0.0165269	0.229777
	-2.26667	-0.0294927	-0.0445545	-0.0164352	-0.0207197	0.355237	-0.00140603	0.154757	-0.0129275	0.221086
	-2.25	-0.0240511	-0.0456765	-0.0160178	-0.018606	0.35913	0.00136507	0.157505	-0.0129101	0.222168
	-2.23333	-0.0198571	-0.0491366	-0.0166214	-0.0167941	0.359329	0.00355701	0.159626	-0.0157314	0.223115
	-2.21667	-0.0199238	-0.0500861	-0.0155773	-0.0160562	0.359329	0.0045825	0.158885	-0.0158121	0.223679
	-2.2	-0.0207095	-0.0500861	-0.015275	-0.0129154	0.359329	0.00573042	0.156892	-0.0128998	0.222313
	-2.18333	-0.0203891	-0.0512998	-0.0141837	-0.0082368	0.359329	0.00734887	0.156048	-0.0193127	0.222142
	-2.16667	-0.0189946	-0.0515463	-0.0095616	-0.00297589	0.359329	0.010269	0.157996	-0.0189573	0.223982
	-2.15	-0.0198141	-0.0478443	-0.00948171	0.00057571	0.35812	0.0138663	0.160322	-0.0112583	0.223046
	-2.13333	-0.0195684	-0.0469355	-0.0082491	0.00318707	0.354234	0.0179318	0.162006	-0.0108332	0.220401
	-2.11667	-0.0195684	-0.047457	-0.0082491	0.0064934	0.351863	0.0232892	0.162006	-0.0180516	0.223703
	-2.1	-0.0178548	-0.0472225	-0.00793066	0.00968652	0.350983	0.0287121	0.158118	-0.0115025	0.222529
	-2.08333	-0.016145	-0.0478729	-0.00749804	0.0103843	0.349498	0.0291332	0.157421	-0.0114965	0.221429
	-2.06667	-0.014455	-0.0488337	-0.00690045	0.0113666	0.350685	0.0297637	0.150092	-0.0162869	0.208875
	-2.05	-0.0171594	-0.0485121	-0.00708982	0.0125672	0.348565	0.0305979	0.162057	-0.0149305	0.221954
	-2.03333	-0.0186469	-0.0496073	-0.00513087	0.0137858	0.354416	0.03152	0.162198	-0.00796273	0.221842
	-2.01667	-0.0190021	-0.0502651	-0.00544812	0.0139779	0.355257	0.0318789	0.161822	-0.0175838	0.221715
	-2	-0.0191113	-0.0510509	-0.00545067	0.0143732	0.360365	0.0324316	0.158682	-0.0175871	0.221066
	-1.98333	-0.020576	-0.0511412	-0.00698593	0.0151563	0.365242	0.0336444	0.15784	-0.00827297	0.220948
	-1.96667	-0.0223294	-0.0516178	-0.00838851	0.0120893	0.365857	0.0335876	0.161943	-0.0080479	0.22424
	-1.95	-0.0249998	-0.0524735	-0.0108281	0.00872832	0.375234	0.0328198	0.165054	-0.0153766	0.224777
	-1.93333	-0.0277474	-0.0521882	-0.0125531	0.00752051	0.376461	0.034682	0.166474	-0.00657422	0.225293
	-1.91667	-0.0278384	-0.0524623	-0.0123197	0.00574961	0.380942	0.0347566	0.165885	-0.00706002	0.226102
	-1.9	-0.0281841	-0.053872	-0.012597	0.00451895	0.386653	0.0351548	0.162177	-0.0156485	0.22448
	-1.88333	-0.0284432	-0.0544007	-0.0111307	0.00343987	0.387947	0.0351136	0.164624	-0.0114573	0.224515
	-1.86667	-0.0285771	-0.0564561	-0.0111969	0.0041891	0.386365	0.0368427	0.170635	-0.00571234	0.233413
	-1.85	-0.0286442	-0.0587641	-0.0104934	0.00553455	0.394366	0.039294	0.176206	-0.010869	0.236146
	-1.83333	-0.0291511	-0.0627801	-0.0106471	0.00686391	0.407926	0.0419244	0.176651	-0.0108725	0.235182
	-1.81667	-0.0305084	-0.068872	-0.0090671	0.00768509	0.409046	0.0442319	0.173662	-0.00569135	0.230803
	-1.8	-0.0291218	-0.0784228	-0.00420342	0.00769955	0.410291	0.0458321	0.17514	-0.00436171	0.237426
	-1.78333	-0.0265687	-0.0781479	0.000245233	0.00809361	0.410512	0.0487661	0.182187	-0.00941437	0.246856
	-1.76667	-0.0312081	-0.0781018	-0.00340649	0.0096149	0.41351	0.0539336	0.18331	-0.00450366	0.247233
	-1.75	-0.03683	-0.077288	-0.00739579	0.0121572	0.414083	0.0612451	0.193323	-0.00449213	0.255115
	-1.73333	-0.0432256	-0.0773202	-0.0106735	0.0157114	0.415042	0.0706421	0.197218	-0.00893553	0.260155
	-1.71667	-0.0506094	-0.0767307	-0.0134409	0.0192474	0.417212	0.0807872	0.200747	-0.006952	0.264371
	-1.7	-0.0573353	-0.0767443	-0.0152995	0.0239686	0.417827	0.091128	0.196272	-0.00392723	0.262425
	-1.68333	-0.0632864	-0.077589	-0.0166714	0.0290692	0.414959	0.101004	0.196435	-0.006952	0.263967
	-1.66667	-0.0674286	-0.0777609	-0.0169718	0.0307345	0.413079	0.104086	0.204694	-0.00669989	0.27607
	-1.65	-0.0689044	-0.0777469	-0.0171905	0.0292103	0.394541	0.102794	0.208576	-0.0024725	0.276537
	-1.63333	-0.0688597	-0.0780583	-0.017128	0.0290051	0.394019	0.102623	0.202027	-0.00126344	0.264023
	-1.61667	-0.068678	-0.0689297	-0.0168739	0.0290051	0.390683	0.102623	0.209952	-0.00469502	0.277763
	-1.6	-0.0685808	-0.0553202	-0.0167978	0.0288753	0.383896	0.102481	0.206748	0.00115489	0.278452
	-1.58333	-0.0705535	-0.0490522	-0.020688	0.0277803	0.381806	0.101254	0.205675	0.00115577	0.277285
	-1.56667	-0.0730606	-0.0493009	-0.0248501	0.0261123	0.377058	0.0993145	0.197401	-0.00418756	0.26334
	-1.55	-0.0758474	-0.0491782	-0.0293754	0.0238578	0.366192	0.0969802	0.212457	-0.00229715	0.279555
	-1.53333	-0.0785192	-0.0490946	-0.033377	0.0245289	0.364658	0.0975795	0.213145	0.00383359	0.279629
	-1.51667	-0.0792088	-0.0480649	-0.0350317	0.0268032	0.353431	0.0988596	0.205592	-0.00261001	0.268599
	-1.5	-0.075435	-0.0475345	-0.0314645	0.0285484	0.346845	0.0997618	0.200005	-0.00261001	0.265176
	-1.48333	-0.0708997	-0.0471831	-0.02675	0.0234042	0.344834	0.0886574	0.199009	0.00342253	0.264571
	-1.46667	-0.0620108	-0.0470724	-0.0209724	0.0153051	0.340567	0.0719401	0.199636	0.00435145	0.264594
	-1.45	-0.0475931	-0.0455634	-0.0145341	0.00352013	0.328241	0.0494332	0.199505	-0.00207826	0.259284
	-1.43333	-0.0295926	-0.0437834	-0.00760328	-0.0114035	0.32595	0.0240225	0.199605	0.00436276	0.259293
	-1.41667	-0.00900182	-0.0422637	0.00184049	-0.0269777	0.325314	0.00432459	0.200401	0.00399745	0.260782
	-1.4	0.0126591	-0.0406878	0.0282524	-0.0438815	0.325278	-0.006722	0.198442	-0.0020785	0.259196
	-1.38333	0.0189631	-0.040407	0.0383255	-0.0418493	0.33391	-0.0057631	0.197521	-0.00137903	0.257361
	-1.36667	0.0196345	-0.0410829	0.0403396	-0.0388929	0.332483	-0.00362678	0.199343	0.00510179	0.260131
	-1.35	0.0198137	-0.0414364	0.0415228	-0.0355418	0.33186	-0.000988894	0.201302	-0.00200598	0.261707
	-1.33333	0.0213454	-0.0406667	0.0427792	-0.0322261	0.332608	0.00159834	0.200506	-0.00203045	0.260223
	-1.31667	0.0227446	-0.04	0.0438158	-0.0291109	0.33272	0.00405228	0.200406	0.00458657	0.260215
	-1.3	0.0242536	-0.0395498	0.0451236	-0.0262812	0.332466	0.00633609	0.203825	0.00475785	0.264579
	-1.28333	0.0261043	-0.0345848	0.0471494	-0.023676	0.334397	0.00861049	0.208392	-0.00166966	0.271796
	-1.26667	0.028535	-0.0237587	0.0502628	-0.021311	0.338508	0.0108578	0.205862	0.00456489	0.266988
	-1.25	0.0293577	-0.0129515	0.0506613	-0.018929	0.330825	0.0134176	0.207127	0.00458887	0.268485
	-1.23333	0.0293577	-0.0101599	0.0506613	-0.0193501	0.321631	0.0125073	0.211904	-0.00161386	0.273783
	-1.21667	0.0293577	-0.0101657	0.0506613	-0.00219796	0.31117	0.0148336	0.217898	-0.00166726	0.279601
	-1.2	0.0152578	-0.0101595	0.0347214	0.0121078	0.319792	0.0225875	0.219987	0.00480933	0.281357
	-1.18333	0.0108211	-0.00921949	0.0317369	0.0252851	0.311745	0.0452454	0.227941	-0.00380144	0.292819
	-1.16667	0.0110667	-0.00817957	0.0319088	0.0257055	0.305952	0.0468551	0.238003	-0.00374748	0.307274
	-1.15	0.00913497	-0.00660291	0.0309239	0.0259807	0.30351	0.0473643	0.241685	0.00636297	0.311706
	-1.13333	0.00893026	-0.00604452	0.0308321	0.027418	0.304057	0.0500388	0.240531	0.0065703	0.308493
	-1.11667	0.00504737	-0.00594803	0.0292096	0.028456	0.305583	0.0519845	0.245932	-0.00259607	0.315427
	-1.1	0.00501288	-0.00544817	0.029197	0.0304179	0.304851	0.0556896	0.247572	0.00586092	0.317856
	-1.08333	-0.00075065	-0.00511429	0.0197891	0.03283	0.304612	0.0602851	0.248078	0.00566853	0.318614
	-1.06667	-0.00988416	-0.00511429	0.00815167	0.0335552	0.301096	0.0614971	0.24471	-0.00252967	0.313429
	-1.05	-0.0194429	-0.0132424	-0.00510193	0.0345729	0.292973	0.0626043	0.248958	0.00700681	0.319205
	-1.03333	-0.0258048	-0.0202812	-0.0138581	0.032782	0.282989	0.0619439	0.252541	0.0106777	0.322169
	-1.01667	-0.02883	-0.0273165	-0.0184097	0.0304463	0.268366	0.0610189	0.249746	0.00897368	0.317069
	-1	-0.0307648	-0.0321855	-0.0209494	0.0277064	0.266881	0.0598961	0.245023	0.00897368	0.310483
	-0.983333	-0.0280688	-0.0378707	-0.0212367	0.0250613	0.265323	0.0583802	0.250556	0.0104273	0.317116
	-0.966667	-0.0284721	-0.0354176	-0.0216429	0.0217667	0.265347	0.0546095	0.249823	0.0111321	0.313024
	-0.95	-0.0252218	-0.0359278	-0.0198721	0.019116	0.261856	0.0523573	0.249614	0.0111182	0.311413
	-0.933333	-0.0268978	-0.0333459	-0.022915	0.0182795	0.258665	0.0536138	0.250919	0.0126036	0.311478
	-0.916667	-0.0288938	-0.0308007	-0.0259579	0.0167551	0.25294	0.0540078	0.250304	0.0118632	0.308668
	-0.9	-0.0269981	-0.025656	-0.0226841	0.0145036	0.249195	0.0535334	0.245821	0.012226	0.301947
	-0.883333	-0.0268666	-0.0242231	-0.0224422	0.0127927	0.248385	0.0533367	0.241095	0.0144419	0.293037
	-0.866667	-0.0268666	-0.0223691	-0.0224422	0.0107653	0.243865	0.0502331	0.239004	0.0209459	0.289037
	-0.85	-0.0263638	-0.0167963	-0.022342	0.0113673	0.238073	0.0510211	0.244931	0.0201001	0.296491
	-0.833333	-0.0278953	-0.0167901	-0.0256314	0.0119837	0.23409	0.0518366	0.243686	0.020657	0.291002
	-0.816667	-0.0268568	-0.0171911	-0.0243112	0.0128281	0.230706	0.0529674	0.240339	0.0212579	0.28597
	-0.8	-0.0216276	-0.0139935	-0.0168413	0.0140994	0.228805	0.0546992	0.245911	0.0213031	0.292057
	-0.783333	-0.0185388	-0.0126008	-0.0119181	0.0158983	0.225032	0.0572078	0.252389	0.0214274	0.299851
	-0.766667	-0.0130639	-0.0121334	-0.00320424	0.0182094	0.208284	0.0605256	0.247134	0.0245851	0.292514
	-0.75	-0.00922115	-0.0108813	0.00382707	0.0209137	0.205802	0.064534	0.248455	0.025128	0.292527
	-0.733333	-0.000378288	-0.00540914	0.0138914	0.0238022	0.204596	0.0689529	0.253795	0.0257216	0.298613
	-0.716667	0.01001	-0.00179459	0.0251055	0.0238022	0.202664	0.0689529	0.261083	0.0239699	0.306119
	-0.7	0.0166362	-0.000949857	0.0329722	0.0247153	0.202942	0.0667253	0.266109	0.0263849	0.309714
	-0.683333	0.0215971	-0.00163281	0.0427008	0.0298204	0.202847	0.0705753	0.280198	0.0262817	0.312921
	-0.666667	0.021264	0.00180521	0.0425463	0.03436	0.187489	0.0738661	0.299239	0.030041	0.321396
	-0.65	0.0196389	0.00134604	0.0418431	0.0366238	0.174344	0.0774254	0.303128	0.030771	0.327616
	-0.633333	0.0180065	0.0023536	0.0412147	0.0391631	0.163226	0.0815148	0.307516	0.0321774	0.333115
	-0.616667	0.0160021	0.00350167	0.0405356	0.0428598	0.15631	0.08763	0.309868	0.0286868	0.335896
	-0.6	0.0149194	0.00380803	0.040206	0.0483759	0.14919	0.0970543	0.321534	0.0302789	0.357059
	-0.583333	0.0149194	0.00424278	0.040206	0.0477487	0.14742	0.0966387	0.331754	0.0303923	0.375899
	-0.566667	0.0149194	0.0014304	0.040206	0.0471891	0.159373	0.0962739	0.331881	0.0352494	0.375954
	-0.55	0.0149194	0.000275995	0.040206	0.0452105	0.167842	0.094229	0.33657	0.0368906	0.379312
	-0.533333	0.0152909	-0.00206467	0.0395517	0.0438124	0.178393	0.0933567	0.339324	0.0356006	0.381726
	-0.516667	0.0145653	-0.00870337	0.0385066	0.0437394	0.188634	0.0933121	0.339565	0.0315788	0.381824
	-0.5	0.0208677	-0.0122043	0.0451931	0.042937	0.195291	0.0928277	0.341578	0.0315788	0.383461
	-0.483333	0.0222683	-0.0164776	0.0455026	0.0375709	0.191254	0.0907502	0.342627	0.0331571	0.384172
	-0.466667	0.024173	-0.0164641	0.0462658	0.0339298	0.186854	0.0897259	0.350692	0.0368438	0.391854
	-0.45	0.0248815	-0.0230409	0.0465855	0.0334974	0.183132	0.0894448	0.34905	0.0374473	0.389185
	-0.433333	0.0248792	-0.022102	0.0465826	0.0334974	0.183244	0.0894448	0.355255	0.0383521	0.395491
	-0.416667	0.0248348	-0.0171581	0.0465264	0.0175609	0.178855	0.0632003	0.361803	0.0346048	0.401114
	-0.4	0.0445603	-0.0149559	0.0648957	0.00161228	0.17605	0.0408998	0.361331	0.0338292	0.39158
	-0.383333	0.0638338	-0.0163108	0.0971429	-0.0128143	0.175384	0.0258539	0.360841	0.0350746	0.389178
	-0.366667	0.0638338	-0.0195148	0.0971429	-0.0126864	0.172778	0.0260941	0.362707	0.0405561	0.391385
	-0.35	0.0617525	-0.0210465	0.0931111	-0.0123238	0.173094	0.0267919	0.364592	0.0393546	0.394109
	-0.333333	0.0610307	-0.0226995	0.0912497	-0.011789	0.175472	0.0278218	0.366077	0.0388321	0.395135
	-0.316667	0.0596139	-0.0254309	0.0900422	-0.0109995	0.179944	0.0293439	0.366851	0.0367978	0.395698
	-0.3	0.0596139	-0.0263004	0.0900422	-0.0127818	0.17179	0.0304401	0.372733	0.0381268	0.399906
	-0.283333	0.0596139	-0.0284201	0.0900422	-0.0129981	0.169819	0.0323492	0.374721	0.0374704	0.402764
	-0.266667	0.0596139	-0.0242404	0.0900422	-0.0116834	0.166719	0.034862	0.373553	0.0432243	0.400473
	-0.25	0.0604625	-0.0197754	0.0907577	-0.0104064	0.159888	0.0373088	0.373842	0.0435914	0.400679
	-0.233333	0.0614684	-0.0139694	0.0915992	-0.00928753	0.157107	0.0394569	0.375778	0.0432054	0.403498
	-0.216667	0.0693513	-0.0105724	0.0991977	-0.00835569	0.152786	0.0412489	0.384235	0.0398323	0.414564
	-0.2	0.06406	-0.00715105	0.0883463	0.00648407	0.156688	0.0553344	0.378736	0.0401487	0.405501
	-0.183333	0.0547477	-0.0051234	0.0720465	0.0231056	0.158223	0.0711737	0.386782	0.0403902	0.417227
	-0.166667	0.0551437	-0.00302801	0.0758494	0.0351658	0.158768	0.0865958	0.393878	0.0450847	0.427476
	-0.15	0.0526899	0.000316396	0.0760308	0.0454018	0.16198	0.10012	0.39978	0.0471071	0.436538
	-0.133333	0.0541533	0.0027213	0.0786832	0.0563069	0.163842	0.110834	0.402796	0.0482129	0.436768
	-0.116667	0.0541533	0.00636238	0.0786832	0.0603956	0.158347	0.116299	0.407987	0.0438292	0.444991
	-0.1	0.0541533	0.00804467	0.0786832	0.061358	0.157919	0.116979	0.4207	0.0440939	0.466293
	-0.0833333	0.0541533	0.00776925	0.0786832	0.0624878	0.157326	0.117979	0.422087	0.044231	0.46898
	-0.0666667	0.0541533	0.00971113	0.0786832	0.0636475	0.1533	0.119035	0.420397	0.0493516	0.466825
	-0.05	0.0544176	0.0118806	0.0790115	0.0645984	0.144163	0.119726	0.423329	0.0533524	0.469738
	-0.0333333	0.0569951	0.0123328	0.0838501	0.0655657	0.133709	0.120444	0.423826	0.053146	0.470053
	-0.0166667	0.0557849	0.0124158	0.0833616	0.0649799	0.128758	0.119623	0.422788	0.0486517	0.468349
	0	0.0556668	0.0144751	0.0833157	0.0621394	0.126776	0.11579	0.423298	0.0486517	0.469478
	0.0166667	0.0553784	0.0149764	0.0832051	0.0620828	0.126011	0.115713	0.42381	0.0493055	0.469964
	0.0333333	0.0586628	0.0150525	0.0855791	0.0618356	0.125672	0.115379	0.430206	0.0545108	0.473705
	0.05	0.0624482	0.0162616	0.0884214	0.061761	0.125139	0.115279	0.431924	0.0547789	0.474817
	0.0666667	0.0664654	0.00917754	0.0915183	0.061761	0.12454	0.115279	0.438396	0.0557706	0.483893
	0.0833333	0.0688006	0.00767097	0.093812	0.0614127	0.124449	0.114687	0.440969	0.0512519	0.48714
	0.1	0.0697295	0.00782273	0.0946956	0.0612995	0.123381	0.114495	0.441374	0.0516774	0.487659
	0.116667	0.0706413	0.00950178	0.0951252	0.0612755	0.118995	0.114454	0.443503	0.0535484	0.488843
	0.133333	0.0712927	0.00992733	0.0953512	0.0592418	0.108321	0.111025	0.446205	0.0597855	0.492362
	0.15	0.0649829	0.0107753	0.0846015	0.0578366	0.100204	0.109693	0.448461	0.0600462	0.493945
	0.166667	0.0649829	0.0132493	0.0846015	0.0555891	0.09038	0.108037	0.452664	0.0600462	0.497397
	0.183333	0.0644648	0.0181227	0.0845729	0.0506377	0.0780864	0.107086	0.452887	0.0559827	0.497529
	0.2	0.0643339	0.0235395	0.0845659	0.0506516	0.0664731	0.107377	0.456489	0.0574143	0.499796
	0.216667	0.0638195	0.0294682	0.0845392	0.0506623	0.058038	0.107392	0.459264	0.0574463	0.504432
	0.233333	0.0620012	0.0350338	0.082004	0.0507189	0.0580555	0.107471	0.461896	0.063296	0.508597
	0.25	0.0593627	0.0360065	0.0784159	0.0511006	0.058292	0.108327	0.468218	0.0646291	0.516786
	0.266667	0.0560719	0.0387159	0.0748614	0.0506651	0.0594108	0.109466	0.474064	0.063925	0.52526
	0.283333	0.0553237	0.0407904	0.0740808	0.0481405	0.0599876	0.109179	0.478361	0.0606132	0.529968
	0.3	0.0513779	0.0430592	0.0694227	0.0471253	0.0608164	0.108888	0.482988	0.0612372	0.53398
	0.316667	0.0483095	0.0446101	0.0660853	0.0451959	0.0638325	0.107822	0.491431	0.0597455	0.547899
	0.333333	0.0440677	0.0454549	0.0599815	0.0462486	0.0645237	0.113268	0.49806	0.0652461	0.555664
	0.35	0.036436	0.0458978	0.0494062	0.0456973	0.0654335	0.113168	0.499185	0.0667381	0.557397
	0.366667	0.0379055	0.046335	0.0514723	0.0442886	0.0664826	0.113231	0.50122	0.0685818	0.558631
	0.383333	0.0401137	0.0467791	0.0546498	0.0435231	0.067586	0.113742	0.506478	0.0632126	0.563259
	0.4	0.0407969	0.0472439	0.0557971	0.0437961	0.0769813	0.114021	0.515992	0.0625893	0.576771
	0.416667	0.043897	0.0477544	0.0608047	0.0484931	0.0854967	0.116009	0.516719	0.0625169	0.577284
	0.433333	0.0469172	0.0471037	0.0658112	0.0498666	0.0936497	0.117067	0.517806	0.069192	0.578953
	0.45	0.0497399	0.0456184	0.0703168	0.0500888	0.0963866	0.117222	0.519108	0.0714734	0.579792
	0.466667	0.0501073	0.0456184	0.0708618	0.0543407	0.0963866	0.118823	0.525689	0.0719706	0.584946
	0.483333	0.0531847	0.045032	0.0757119	0.0551601	0.0963866	0.118965	0.526065	0.0654554	0.584639
	0.5	0.0548032	0.0446797	0.0785219	0.0558294	0.0966836	0.119084	0.526568	0.0648841	0.585076
	0.516667	0.0560216	0.0388833	0.0806694	0.0533586	0.098221	0.112438	0.529245	0.0656779	0.588268
	0.533333	0.0626138	0.0388833	0.0873584	0.0426921	0.10023	0.0954091	0.533438	0.0712836	0.594028
	0.55	0.0723731	0.0388833	0.0998424	0.0317726	0.102774	0.0787079	0.534599	0.0707103	0.595619
	0.566667	0.0806874	0.0388833	0.113713	0.0186351	0.10249	0.0637447	0.534434	0.0704365	0.596587
	0.583333	0.0814896	0.0388833	0.114368	0.0170646	0.100651	0.0618708	0.535425	0.0649847	0.5976
	0.6	0.0833232	0.0388833	0.116036	0.0172294	0.0971576	0.0613803	0.533275	0.0644637	0.595387
	0.616667	0.0852927	0.0379792	0.117807	0.0216691	0.0946396	0.0626335	0.535852	0.0654491	0.597083
	0.633333	0.0873205	0.0361257	0.118067	0.0217157	0.0828626	0.0626711	0.538468	0.0704114	0.602682
	0.65	0.0874924	0.0348128	0.118241	0.0227868	0.0728632	0.0635502	0.539053	0.0701272	0.603704
	0.666667	0.0875769	0.0334306	0.118327	0.0227868	0.0727683	0.0635502	0.539328	0.0690092	0.603863
	0.683333	0.0880552	0.0342263	0.118819	0.0230992	0.0717737	0.0641439	0.538501	0.0651278	0.604528
	0.7	0.0883172	0.0357484	0.119091	0.0235503	0.0722483	0.0650018	0.537488	0.0654603	0.603981
	0.716667	0.0888642	0.0382501	0.119667	0.0229617	0.0745729	0.06458	0.53925	0.0659108	0.607614
	0.733333	0.0858078	0.0425802	0.116536	0.0230231	0.0730447	0.0651641	0.543298	0.0703552	0.615506
	0.75	0.0751205	0.0483909	0.104398	0.0270302	0.0724306	0.0693405	0.54654	0.0699703	0.617261
	0.766667	0.0640444	0.0519772	0.0921663	0.0368697	0.074562	0.0819967	0.548213	0.0693839	0.620025
	0.783333	0.053034	0.0577817	0.0817517	0.0471803	0.0732146	0.0964391	0.548651	0.0671274	0.620703
	0.8	0.0436738	0.0649333	0.0734072	0.0560629	0.0714058	0.110978	0.551251	0.0671274	0.627143
	0.816667	0.0336666	0.0735113	0.0655558	0.0619589	0.0714058	0.124001	0.547339	0.066845	0.627049
	0.833333	0.0237818	0.0801322	0.0583805	0.0665758	0.0714058	0.135229	0.549538	0.0686078	0.629186
	0.85	0.0169007	0.0792369	0.0550108	0.0638354	0.0722558	0.134396	0.552354	0.0722876	0.631434
	0.866667	0.0160989	0.0769441	0.0536211	0.0595476	0.0769228	0.132209	0.551718	0.0710261	0.631497
	0.883333	0.0157984	0.076422	0.0531022	0.0536852	0.0827878	0.129389	0.557688	0.0681222	0.642223
	0.9	0.0152082	0.0732359	0.0520866	0.0504814	0.0847931	0.128596	0.55973	0.0681986	0.643917
	0.916667	0.0144208	0.0732359	0.0511215	0.0473306	0.0821266	0.12787	0.562741	0.0683873	0.64696
	0.933333	0.0136243	0.0736126	0.0500789	0.0482424	0.0817302	0.129926	0.561134	0.0719301	0.646993
	0.95	0.0135266	0.0736382	0.0502133	0.0485284	0.0809812	0.130328	0.565324	0.0739707	0.650437
	0.966667	0.0134491	0.0769604	0.050744	0.048977	0.0778933	0.13096	0.575181	0.0740693	0.6619
	0.983333	0.0139062	0.0775652	0.0515432	0.0513411	0.0757284	0.134326	0.571523	0.0707781	0.661806
	1	0.0148421	0.0808508	0.0531871	0.0515008	0.0731374	0.134555	0.570819	0.0707781	0.66318
	1.01667	0.0150098	0.0803011	0.0534827	0.0503726	0.0687875	0.132622	0.580439	0.0722968	0.673539
	1.03333	0.0259456	0.0807759	0.0649152	0.0481282	0.064709	0.128653	0.583979	0.0756089	0.676813
	1.05	0.0433757	0.0854179	0.0776232	0.0436912	0.0618162	0.121673	0.583011	0.0753583	0.677011
	1.06667	0.0600024	0.0873111	0.0908819	0.0392764	0.0536387	0.114945	0.589484	0.0756121	0.689656
	1.08333	0.0748665	0.0881769	0.104503	0.0387329	0.0461125	0.113149	0.59413	0.0726539	0.692905
	1.1	0.086594	0.0912611	0.1168	0.0398372	0.0461125	0.113528	0.596274	0.0726258	0.696286
	1.11667	0.089984	0.0963168	0.122284	0.0438689	0.0254665	0.115263	0.59902	0.0734949	0.699084
	1.13333	0.0891224	0.0982365	0.120897	0.0478772	0.00453029	0.116881	0.60658	0.0761004	0.708153
	1.15	0.0885608	0.100946	0.120179	0.0518587	-0.0145457	0.118538	0.610691	0.0744545	0.711384
	1.16667	0.088248	0.103789	0.11983	0.0545674	-0.02988	0.119323	0.610447	0.0744545	0.713554
	1.18333	0.088248	0.104441	0.11983	0.0570751	-0.0331274	0.119909	0.610311	0.0748444	0.716204
	1.2	0.088248	0.106892	0.11983	0.0601146	-0.0362007	0.120888	0.617537	0.0762073	0.72087
	1.21667	0.088248	0.109173	0.11983	0.0627893	-0.0364479	0.121465	0.624422	0.0748912	0.727991
	1.23333	0.088248	0.113562	0.11983	0.0660342	-0.0390733	0.122476	0.624714	0.0783835	0.732263
	1.25	0.088248	0.116809	0.11983	0.0662327	-0.0399721	0.122593	0.625514	0.0784714	0.733183
	1.26667	0.0891598	0.121847	0.120067	0.066251	-0.0403811	0.122482	0.630382	0.0773169	0.736529
	1.28333	0.0902343	0.125428	0.120362	0.0667845	-0.0438844	0.122869	0.635454	0.0792728	0.741772
	1.3	0.0891817	0.126112	0.118393	0.0668381	-0.0444139	0.122908	0.635817	0.081441	0.742181
	1.31667	0.0873878	0.126823	0.11483	0.0668381	-0.0453287	0.122908	0.637399	0.0815036	0.743641
	1.33333	0.0855975	0.125428	0.110947	0.0667207	-0.0457198	0.122709	0.639717	0.0846626	0.745446
	1.35	0.084039	0.125392	0.106985	0.066623	-0.0458906	0.122544	0.649025	0.0869523	0.749779
	1.36667	0.0822727	0.125691	0.102583	0.0665039	-0.0431863	0.122393	0.650578	0.0886866	0.750986
	1.38333	0.0804567	0.125041	0.0980121	0.0657559	-0.0403412	0.121711	0.652386	0.0858382	0.75236
	1.4	0.0787282	0.124224	0.0935779	0.065068	-0.0354066	0.120999	0.653771	0.0860018	0.753595
	1.41667	0.0779795	0.124492	0.090109	0.0642492	-0.0251033	0.120317	0.660865	0.0865282	0.759087
	1.43333	0.0765967	0.12452	0.0865768	0.0568887	-0.0210225	0.114736	0.663708	0.0920573	0.760702
	1.45	0.0747886	0.125458	0.0834119	0.0463154	-0.0212703	0.105759	0.665394	0.0942519	0.761913
	1.46667	0.0747991	0.125241	0.0834129	0.0349608	-0.0213828	0.0963283	0.671674	0.0956261	0.76589
	1.48333	0.0747991	0.126156	0.0834129	0.0229078	-0.0215426	0.0867927	0.672196	0.0920676	0.766184
	1.5	0.0822941	0.129614	0.0931825	0.00974775	-0.0215426	0.076104	0.675161	0.0937719	0.767709
	1.51667	0.0902711	0.132869	0.106438	0.000241882	-0.0220022	0.0676572	0.685819	0.09756	0.773753
	1.53333	0.101133	0.133729	0.12253	-0.00588338	-0.0221716	0.0625851	0.68954	0.102237	0.77541
	1.55	0.111308	0.134438	0.137421	-0.00963583	-0.0222133	0.0598811	0.693147	0.103541	0.777374
	1.56667	0.119428	0.135118	0.149394	-0.0123169	-0.0226706	0.0579615	0.695475	0.104074	0.778738
	1.58333	0.121204	0.135408	0.152469	-0.014229	-0.0234763	0.0566495	0.695997	0.104117	0.779011
	1.6	0.122471	0.138935	0.154691	-0.0159661	-0.0225844	0.0554975	0.701551	0.10464	0.782114
	1.61667	0.12395	0.143169	0.157326	-0.0180774	-0.0299857	0.0541473	0.707959	0.107015	0.785806
	1.63333	0.127704	0.14321	0.16246	-0.0209561	-0.0348999	0.0523915	0.713033	0.11105	0.788963
	1.65	0.133407	0.144421	0.168614	-0.0209561	-0.0406231	0.0523915	0.714647	0.111231	0.789605
	1.66667	0.137557	0.14823	0.172261	-0.0209561	-0.0408009	0.0523915	0.712791	0.111853	0.785709
	1.68333	0.141792	0.154429	0.176682	-0.0186156	-0.0410846	0.053488	0.709321	0.11298	0.77806
	1.7	0.145986	0.155606	0.181736	-0.0160308	-0.0412692	0.0547635	0.709469	0.116484	0.777893
	1.71667	0.145605	0.15707	0.181705	-0.0123614	-0.0420499	0.0570428	0.718786	0.118069	0.784049
	1.73333	0.145263	0.156993	0.181677	-0.00980096	-0.0430895	0.0574928	0.720456	0.120351	0.784738
	1.75	0.143309	0.156543	0.179904	-0.00847057	-0.0442518	0.0575631	0.716241	0.121968	0.776765
	1.76667	0.142029	0.152607	0.178818	-0.00846422	-0.0423303	0.0574685	0.706645	0.126971	0.756948
	1.78333	0.141179	0.150206	0.178161	-0.00839394	-0.04122	0.0573748	0.704235	0.126395	0.750849
	1.8	0.142168	0.149763	0.180572	-0.00860989	-0.0415975	0.0569199	0.698813	0.130188	0.740944
	1.81667	0.143086	0.156226	0.183067	-0.00706091	-0.0419447	0.0575538	0.699625	0.130146	0.741783
	1.83333	0.144636	0.167485	0.187151	0.0014853	-0.0430155	0.0622351	0.694753	0.137829	0.735328
	1.85	0.14684	0.167772	0.191704	0.00460845	-0.0440212	0.0640404	0.685155	0.140787	0.71587
	1.86667	0.146401	0.168611	0.191623	0.00404064	-0.0475194	0.0625591	0.676047	0.144701	0.707398
	1.88333	0.148435	0.168901	0.194465	0.00369299	-0.0513242	0.0608521	0.674787	0.142881	0.702988
	1.9	0.147936	0.169528	0.194382	0.00351345	-0.0542558	0.0592607	0.672364	0.142822	0.702219
	1.91667	0.147437	0.170093	0.1943	0.00364245	-0.0585213	0.0581736	0.670423	0.150673	0.701396
	1.93333	0.14695	0.170127	0.194222	0.0026421	-0.0658261	0.0562378	0.66361	0.157569	0.694146
	1.95	0.146474	0.17128	0.194147	0.00196262	-0.0704475	0.0549257	0.65922	0.161856	0.691484
	1.96667	0.146474	0.17616	0.194147	0.00154745	-0.0707223	0.0541245	0.659216	0.163435	0.691335
	1.98333	0.148288	0.185637	0.197345	0.00130255	-0.0755908	0.0536521	0.655294	0.161702	0.690507
	2	0.154139	0.19677	0.207831	0.00115565	-0.080459	0.0533689	0.652779	0.16446	0.689324
	2.01667	0.159312	0.201016	0.215452	0.000994874	-0.0814762	0.0530589	0.652652	0.167932	0.689335
	2.03333	0.162689	0.203966	0.218507	-0.00342644	-0.0866962	0.0501811	0.653249	0.174497	0.693329
	2.05	0.169992	0.206688	0.22648	-0.00696165	-0.0910218	0.048372	0.652623	0.176301	0.692515
	2.06667	0.171453	0.209383	0.228177	-0.00975303	-0.0966523	0.04718	0.656498	0.176321	0.699337
	2.08333	0.171956	0.21275	0.228639	-0.0118108	-0.102513	0.0462655	0.652663	0.175385	0.697531
	2.1	0.172237	0.215144	0.228899	-0.014012	-0.113087	0.0456069	0.64767	0.176274	0.692641
	2.11667	0.173024	0.216804	0.229637	-0.0135781	-0.120557	0.0461076	0.646909	0.177519	0.69086
	2.13333	0.174219	0.2169	0.230035	-0.0135781	-0.128882	0.0461076	0.647593	0.179683	0.692549
	2.15	0.176292	0.21426	0.230455	-0.0135781	-0.142897	0.0461076	0.649655	0.17863	0.696993
	2.16667	0.179709	0.212568	0.232019	-0.0135781	-0.153126	0.0461076	0.645993	0.182048	0.697023
	2.18333	0.182064	0.213647	0.23261	-0.0135781	-0.162745	0.0461076	0.64255	0.18313	0.693823
	2.2	0.187738	0.216592	0.236032	-0.0135781	-0.17226	0.0461076	0.646672	0.183369	0.694094
	2.21667	0.189769	0.218263	0.23557	-0.0135781	-0.175557	0.0461076	0.644332	0.184296	0.691955
	2.23333	0.189993	0.221934	0.233684	-0.0115627	-0.175557	0.0471293	0.640829	0.184706	0.691002
	2.25	0.191861	0.224433	0.235327	-0.0053939	-0.175557	0.0514429	0.638542	0.185968	0.689573
	2.26667	0.192762	0.224938	0.235742	-0.000970526	-0.173315	0.054139	0.635259	0.185715	0.685958
	2.28333	0.192846	0.227887	0.235613	0.00126194	-0.17303	0.0559608	0.636412	0.185565	0.685965
	2.3	0.18864	0.232455	0.22906	0.00218315	-0.17303	0.0567319	0.635886	0.186512	0.685228
	2.31667	0.18603	0.23358	0.224955	0.00217422	-0.173317	0.0567286	0.630867	0.185412	0.679221
	2.33333	0.183309	0.235048	0.220527	-0.000666702	-0.17363	0.0557324	0.631542	0.185243	0.682461
	2.35	0.177747	0.24163	0.212377	-0.000984469	-0.173637	0.0556261	0.630997	0.185015	0.681869
	2.36667	0.177795	0.240354	0.211738	-0.00206743	-0.17406	0.0552713	0.628053	0.187854	0.676495
	2.38333	0.175258	0.239018	0.207951	-0.00404187	-0.17406	0.0546524	0.627063	0.188301	0.675786
	2.4	0.175795	0.238556	0.208001	-0.0051029	-0.163019	0.0543342	0.629277	0.188499	0.679823
	2.41667	0.176149	0.242621	0.208035	-0.00627045	-0.151394	0.053995	0.626135	0.185898	0.675056
	2.43333	0.176271	0.250389	0.208135	-0.00669765	-0.141443	0.0536946	0.624525	0.184618	0.672937
	2.45	0.177339	0.249543	0.210091	-0.00937176	-0.137219	0.0506923	0.623695	0.186812	0.671552
	2.46667	0.180577	0.249277	0.215901	-0.0133525	-0.130898	0.0455833	0.62323	0.186812	0.67111
	2.48333	0.18208	0.249315	0.218066	-0.0199627	-0.124997	0.0383007	0.618636	0.185929	0.665924
	2.5	0.184911	0.248913	0.22231	-0.0262912	-0.125086	0.0327455	0.617075	0.185134	0.663663
	2.51667	0.190002	0.24926	0.230106	-0.0325528	-0.12587	0.0280655	0.61697	0.187425	0.663574
	2.53333	0.190867	0.250042	0.231411	-0.0417685	-0.126024	0.0238821	0.617261	0.18993	0.662796
	2.55	0.197141	0.250574	0.241243	-0.0512708	-0.12622	0.020471	0.607974	0.191692	0.647957
	2.56667	0.200398	0.251306	0.247433	-0.060506	-0.126971	0.0178281	0.605466	0.191431	0.645765
	2.58333	0.204203	0.251771	0.254983	-0.0705505	-0.12734	0.0134748	0.605776	0.19096	0.646873
	2.6	0.205028	0.253262	0.258792	-0.0786838	-0.128379	0.0104183	0.605064	0.192844	0.645884
	2.61667	0.205414	0.255963	0.261441	-0.0821162	-0.129088	0.00814687	0.603029	0.194295	0.6423
	2.63333	0.204473	0.256438	0.260836	-0.0851256	-0.129469	0.00537067	0.602922	0.197225	0.642204
	2.65	0.206714	0.25712	0.26261	-0.0877132	-0.13013	0.00316147	0.60354	0.197122	0.644101
	2.66667	0.213276	0.256885	0.268542	-0.0907655	-0.132761	0.000747072	0.600983	0.198864	0.640752
	2.68333	0.22045	0.256935	0.275226	-0.090529	-0.137842	0.000907076	0.597246	0.205159	0.63499
	2.7	0.226776	0.257926	0.281446	-0.0899066	-0.145713	0.00337517	0.597224	0.209023	0.634635
	2.71667	0.230019	0.259104	0.284939	-0.0870776	-0.157029	0.00768554	0.59614	0.209535	0.633853
	2.73333	0.239233	0.260553	0.292859	-0.0822716	-0.170061	0.0137797	0.5951	0.209837	0.632812
	2.75	0.246484	0.261465	0.295701	-0.0867043	-0.184325	0.00880547	0.590207	0.210734	0.626877
	2.76667	0.254134	0.262158	0.297851	-0.0910742	-0.198638	0.00401923	0.592392	0.212462	0.630926
	2.78333	0.263256	0.279568	0.301397	-0.0951638	-0.198816	-2.0018e-05	0.592523	0.214946	0.629971
	2.8	0.270891	0.282029	0.305003	-0.102472	-0.199706	-0.00652791	0.588406	0.219989	0.624085
	2.81667	0.2794	0.286261	0.312785	-0.112321	-0.200833	-0.0151667	0.586745	0.219449	0.621542
	2.83333	0.286655	0.291325	0.323396	-0.120999	-0.201209	-0.0224559	0.586324	0.224231	0.622508
	2.85	0.294546	0.296183	0.336263	-0.129077	-0.201209	-0.0280673	0.584379	0.227196	0.619873
	2.86667	0.295603	0.301616	0.339178	-0.139084	-0.201209	-0.0353467	0.584374	0.22895	0.618382
	2.88333	0.293784	0.306776	0.338488	-0.146509	-0.201209	-0.0401724	0.584097	0.229875	0.618058
	2.9	0.293477	0.310024	0.338555	-0.152967	-0.201107	-0.0438562	0.584431	0.231764	0.618591
	2.91667	0.289068	0.31093	0.33181	-0.157994	-0.197622	-0.0481945	0.583768	0.234071	0.617569
	2.93333	0.285083	0.31093	0.32408	-0.157404	-0.193554	-0.050256	0.580527	0.243985	0.61261
	2.95	0.278016	0.314715	0.315175	-0.154598	-0.18561	-0.0512178	0.581124	0.246728	0.611691
	2.96667	0.275825	0.317976	0.312363	-0.149292	-0.176916	-0.0477878	0.581065	0.248678	0.611601
	2.98333	0.279607	0.31038	0.315954	-0.146366	-0.177077	-0.0457918	0.579307	0.251757	0.608919
	3	0.280681	0.301407	0.317046	-0.146366	-0.178109	-0.0457918	0.577183	0.258355	0.605746
	3.01667	0.282092	0.301407	0.318527	-0.149004	-0.176838	-0.0482996	0.578825	0.25892	0.608192
	3.03333	0.284426	0.301407	0.321097	-0.149004	-0.176838	-0.0482996	0.580834	0.261845	0.608451
	3.05	0.282561	0.301407	0.317771	-0.149004	-0.17812	-0.0482996	0.579417	0.264044	0.605772
	3.06667	0.278627	0.301407	0.31335	-0.146472	-0.179951	-0.0464868	0.574554	0.264979	0.598533
	3.08333	0.279083	0.298557	0.314065	-0.144342	-0.181119	-0.0449155	0.573817	0.264892	0.597325
	3.1	0.275942	0.295759	0.311678	-0.140794	-0.181842	-0.0426732	0.568991	0.2653	0.591637
	3.11667	0.273508	0.29317	0.309772	-0.139073	-0.18415	-0.0417265	0.567571	0.265474	0.589741
	3.13333	0.27368	0.290916	0.308966	-0.137527	-0.186235	-0.0419402	0.566349	0.266803	0.588431
	3.15	0.275157	0.289085	0.309126	-0.134128	-0.191556	-0.0394809	0.567216	0.264645	0.5894
	3.16667	0.277722	0.287724	0.30953	-0.132355	-0.203291	-0.0382184	0.565513	0.265159	0.586529
	3.18333	0.275054	0.286228	0.30899	-0.130001	-0.212145	-0.0363939	0.564613	0.265176	0.585927
	3.2	0.275054	0.285541	0.30899	-0.127855	-0.223737	-0.0346576	0.564973	0.265464	0.587009
	3.21667	0.275054	0.285906	0.30899	-0.126801	-0.235742	-0.0338609	0.559194	0.261749	0.585205
	3.23333	0.275054	0.287109	0.30899	-0.126139	-0.234647	-0.0334645	0.558999	0.257512	0.584856
	3.25	0.276757	0.287721	0.311258	-0.125467	-0.233771	-0.033162	0.5588	0.253096	0.584219
	3.26667	0.266666	0.287793	0.309402	-0.1129	-0.234151	-0.0223446	0.554072	0.253596	0.576841
	3.28333	0.266666	0.288079	0.309402	-0.0993623	-0.233521	-0.00926583	0.556891	0.250323	0.579643
	3.3	0.266666	0.292924	0.309402	-0.0989269	-0.236014	-0.00892431	0.553692	0.250152	0.580365
	3.31667	0.265871	0.300902	0.308084	-0.0995606	-0.236223	-0.0109434	0.559448	0.24949	0.5928
	3.33333	0.265218	0.301677	0.307008	-0.099145	-0.237583	-0.0114762	0.573394	0.249565	0.610091
	3.35	0.263915	0.301796	0.304879	-0.0974011	-0.240909	-0.010042	0.574188	0.249778	0.61291
	3.36667	0.261496	0.301876	0.302488	-0.0951552	-0.244832	-0.00814507	0.57903	0.249836	0.624023
	3.38333	0.259477	0.302349	0.300911	-0.0924748	-0.245091	-0.00580674	0.583747	0.250234	0.631947
	3.4	0.258506	0.302917	0.300189	-0.0894896	-0.24561	-0.00310608	0.592847	0.248172	0.648196
	3.41667	0.259015	0.303368	0.301025	-0.0861001	-0.233936	-0.000137913	0.598703	0.249219	0.657549
	3.43333	0.263135	0.304619	0.307116	-0.0825172	-0.234228	0.00288017	0.603804	0.249905	0.664925
	3.45	0.276134	0.307961	0.317769	-0.0822266	-0.233211	0.00293096	0.607206	0.252224	0.667918
	3.46667	0.287018	0.310503	0.327988	-0.0882513	-0.233424	-0.00332597	0.614732	0.252005	0.675826
	3.48333	0.295269	0.313038	0.337461	-0.0938891	-0.229641	-0.00904276	0.617292	0.251855	0.679412
	3.5	0.296335	0.304796	0.339007	-0.0995315	-0.233463	-0.0140131	0.618398	0.255756	0.681034
	3.51667	0.297517	0.297052	0.340519	-0.105522	-0.232885	-0.0189659	0.625229	0.263958	0.685852
	3.53333	0.299097	0.29321	0.342686	-0.111153	-0.231796	-0.0228923	0.629023	0.266617	0.688989
	3.55	0.299896	0.293083	0.343198	-0.116727	-0.230612	-0.0262504	0.632677	0.266993	0.693364
	3.56667	0.300014	0.293556	0.343248	-0.121793	-0.230748	-0.0282204	0.638768	0.269325	0.701137
	3.58333	0.302459	0.293986	0.34431	-0.127103	-0.230942	-0.0305492	0.640298	0.272364	0.702993
	3.6	0.304929	0.296005	0.345255	-0.127546	-0.231069	-0.0300568	0.652566	0.279586	0.70864
	3.61667	0.304746	0.296339	0.34286	-0.127854	-0.231499	-0.0297936	0.646001	0.286584	0.710111
	3.63333	0.306002	0.296977	0.342619	-0.128814	-0.233735	-0.0307535	0.659315	0.288516	0.715633
	3.65	0.308729	0.297278	0.344286	-0.128313	-0.238157	-0.0290603	0.665597	0.287199	0.717691
	3.66667	0.312132	0.297278	0.346578	-0.129078	-0.239137	-0.0298377	0.669434	0.28825	0.72215
	3.68333	0.314303	0.296995	0.343965	-0.132311	-0.243168	-0.0312301	0.668189	0.291711	0.725285
	3.7	0.316521	0.29517	0.342391	-0.133866	-0.242943	-0.032025	0.674906	0.291727	0.729803
	3.71667	0.317916	0.307405	0.343338	-0.135855	-0.242871	-0.0336845	0.680143	0.294301	0.734882
	3.73333	0.319191	0.321945	0.347731	-0.13937	-0.239771	-0.0364752	0.685598	0.292492	0.738254
	3.75	0.31506	0.338915	0.344005	-0.144334	-0.231759	-0.0401822	0.695504	0.29374	0.752913
	3.76667	0.309637	0.355545	0.341387	-0.147618	-0.232481	-0.0440242	0.698329	0.296659	0.756428
	3.78333	0.30736	0.356116	0.336529	-0.155075	-0.233223	-0.0502538	0.701116	0.298197	0.759677
	3.8	0.304073	0.355788	0.332027	-0.166206	-0.237935	-0.0599753	0.705335	0.301545	0.765967
	3.81667	0.301791	0.34948	0.328978	-0.171687	-0.244355	-0.0648306	0.713414	0.29978	0.768501
	3.83333	0.302339	0.339241	0.328871	-0.172814	-0.248427	-0.0659268	0.720165	0.300727	0.777883
	3.85	0.302328	0.339283	0.328859	-0.172814	-0.254287	-0.0659268	0.725585	0.299865	0.781668
	3.86667	0.301927	0.339619	0.328428	-0.172162	-0.26418	-0.0655664	0.728091	0.301463	0.784939
	3.88333	0.299805	0.339834	0.327056	-0.170077	-0.269707	-0.0643916	0.741363	0.303026	0.795531
	3.9	0.299004	0.340109	0.326337	-0.169842	-0.279357	-0.0642397	0.746448	0.302284	0.802068
	3.91667	0.297326	0.340131	0.323228	-0.175313	-0.280418	-0.0733124	0.754024	0.303058	0.806941
	3.93333	0.290587	0.341457	0.310786	-0.177569	-0.283212	-0.0776054	0.759184	0.304335	0.811348
	3.95	0.291599	0.343491	0.304174	-0.180436	-0.283262	-0.079217	0.764775	0.305065	0.818644
	3.96667	0.303008	0.339845	0.311157	-0.182089	-0.284167	-0.0801085	0.772607	0.307385	0.829964
	3.98333	0.313021	0.340571	0.324267	-0.184202	-0.285583	-0.0812606	0.778874	0.307911	0.837512
	4	0.321899	0.339006	0.340004	-0.185975	-0.287468	-0.0822015	0.786418	0.314295	0.845682
	4.01667	0.332563	0.338155	0.356573	-0.184514	-0.291814	-0.0800489	0.794189	0.318437	0.850002
	4.03333	0.340802	0.352279	0.371009	-0.183735	-0.297732	-0.0779871	0.808913	0.319862	0.858653
	4.05	0.348749	0.363483	0.384104	-0.181516	-0.304641	-0.075009	0.815449	0.321247	0.866243
	4.06667	0.350382	0.374079	0.385161	-0.179786	-0.312493	-0.0720727	0.82062	0.326905	0.869606
	4.08333	0.350447	0.379599	0.3852	-0.175562	-0.320381	-0.067798	0.833159	0.329722	0.884326
	4.1	0.347862	0.390455	0.383496	-0.173949	-0.329012	-0.0671047	0.845301	0.335023	0.89098
	4.11667	0.346682	0.400884	0.382783	-0.171352	-0.334834	-0.0625522	0.854239	0.33644	0.897349
	4.13333	0.350073	0.408772	0.386149	-0.165236	-0.342791	-0.0561622	0.869652	0.3371	0.913358
	4.15	0.353704	0.41512	0.390791	-0.163841	-0.348623	-0.0555045	0.869572	0.337244	0.909939
	4.16667	0.357689	0.421132	0.396556	-0.163088	-0.353008	-0.0551519	0.870759	0.344205	0.910859
	4.18333	0.360024	0.432251	0.40248	-0.160914	-0.351388	-0.0540639	0.873595	0.347545	0.91273
	4.2	0.364619	0.438479	0.409377	-0.159974	-0.351325	-0.0535762	0.875024	0.349425	0.913556
	4.21667	0.368217	0.446767	0.415813	-0.157639	-0.350975	-0.0522808	0.885809	0.349276	0.927399
	4.23333	0.364805	0.449114	0.413217	-0.15775	-0.351746	-0.05233	0.88763	0.347548	0.925231
	4.25	0.364805	0.450052	0.413217	-0.158202	-0.353066	-0.0525307	0.894352	0.349408	0.929734
	4.26667	0.364805	0.45289	0.413217	-0.159251	-0.353399	-0.0536681	0.896353	0.355938	0.931031
	4.28333	0.365708	0.453449	0.413458	-0.165075	-0.355896	-0.0597668	0.901621	0.357237	0.937633
	4.3	0.365708	0.467569	0.413458	-0.167584	-0.35847	-0.060896	0.904163	0.356556	0.941136
	4.31667	0.365708	0.48736	0.413458	-0.170869	-0.361569	-0.0632237	0.906106	0.358205	0.943226
	4.33333	0.365545	0.50681	0.413359	-0.173591	-0.364424	-0.0645614	0.9036	0.359123	0.942152
	4.35	0.365322	0.507147	0.413225	-0.175741	-0.367067	-0.0658688	0.892993	0.366923	0.937343
	4.36667	0.364821	0.507458	0.412826	-0.176279	-0.365524	-0.066636	0.888121	0.367761	0.934001
	4.38333	0.361386	0.507095	0.407865	-0.178565	-0.3638	-0.0692359	0.879863	0.368918	0.926489
	4.4	0.358789	0.50752	0.404253	-0.181012	-0.358345	-0.0718859	0.880966	0.37092	0.928634
	4.41667	0.357975	0.506784	0.403021	-0.183489	-0.350938	-0.074851	0.875467	0.371619	0.92361
	4.43333	0.352163	0.506565	0.39382	-0.184019	-0.342239	-0.075288	0.86358	0.37765	0.917684
	4.45	0.350492	0.503526	0.390344	-0.186852	-0.333195	-0.0781305	0.864379	0.380438	0.921963
	4.46667	0.350059	0.499927	0.385646	-0.1881	-0.324966	-0.0788168	0.857522	0.379126	0.914308
	4.48333	0.350483	0.496335	0.383375	-0.191332	-0.318579	-0.0808402	0.85512	0.383876	0.911555
	4.5	0.352757	0.493096	0.385205	-0.195486	-0.314632	-0.083242	0.85138	0.389006	0.905108
	4.51667	0.357714	0.487581	0.39001	-0.197025	-0.316475	-0.0828228	0.848743	0.400048	0.903364
	4.53333	0.362378	0.485011	0.393596	-0.199901	-0.320796	-0.0825946	0.845013	0.401752	0.899755
	4.55	0.370516	0.48411	0.402958	-0.206329	-0.324884	-0.0855394	0.84362	0.404868	0.897331
	4.56667	0.379678	0.483143	0.4119	-0.210138	-0.327521	-0.084928	0.840098	0.405972	0.893756
	4.58333	0.388581	0.482783	0.420886	-0.214731	-0.330244	-0.0849736	0.843093	0.409008	0.898193
	4.6	0.396581	0.481542	0.429447	-0.214438	-0.3331	-0.0846312	0.842479	0.417505	0.898631
	4.61667	0.396237	0.479106	0.428031	-0.213334	-0.336034	-0.0822976	0.838543	0.419889	0.893402
	4.63333	0.396492	0.475068	0.427959	-0.214541	-0.338258	-0.0829657	0.84084	0.421346	0.896995
	4.65	0.395119	0.47742	0.424906	-0.218235	-0.33985	-0.0864014	0.842392	0.423505	0.90028
	4.66667	0.393203	0.479429	0.420581	-0.220935	-0.340252	-0.0885555	0.836726	0.428774	0.894406
	4.68333	0.391621	0.479592	0.416047	-0.222647	-0.341572	-0.0894685	0.835141	0.431684	0.892987
	4.7	0.394877	0.480706	0.41786	-0.224448	-0.343926	-0.0904108	0.836778	0.440185	0.895921
	4.71667	0.39881	0.483476	0.420005	-0.226256	-0.347694	-0.0913381	0.836959	0.440048	0.896531
	4.73333	0.403264	0.485386	0.422447	-0.226594	-0.35112	-0.0905936	0.837931	0.446708	0.898607
	4.75	0.407912	0.488091	0.425054	-0.226064	-0.355239	-0.0889116	0.834931	0.450763	0.896423
	4.76667	0.412095	0.490377	0.427503	-0.21944	-0.361766	-0.0856509	0.827861	0.457461	0.895221
	4.78333	0.411936	0.494208	0.427716	-0.210399	-0.374914	-0.079473	0.827184	0.460647	0.89513
	4.8	0.40436	0.498446	0.422788	-0.201767	-0.388477	-0.0734877	0.824344	0.46218	0.891664
	4.81667	0.398335	0.506277	0.423753	-0.194519	-0.401172	-0.0686807	0.820959	0.471324	0.888721
	4.83333	0.39285	0.522576	0.422899	-0.194682	-0.411407	-0.0687322	0.81971	0.480361	0.888298
	4.85	0.393131	0.534744	0.423123	-0.194682	-0.414287	-0.0687322	0.819045	0.487691	0.8882
	4.86667	0.393858	0.54729	0.423714	-0.195969	-0.417105	-0.070217	0.816501	0.496813	0.886548
	4.88333	0.394392	0.551312	0.424159	-0.197852	-0.419686	-0.0723661	0.812743	0.499266	0.881997
	4.9	0.394483	0.555519	0.424236	-0.199907	-0.421835	-0.0746795	0.81263	0.504838	0.881893
	4.91667	0.395007	0.560549	0.424683	-0.200029	-0.423368	-0.0748163	0.795281	0.526479	0.854384
	4.93333	0.395981	0.56454	0.42554	-0.201332	-0.424426	-0.0763052	0.773841	0.531887	0.821563
	4.95	0.396084	0.568121	0.425632	-0.203066	-0.425805	-0.0783249	0.761923	0.540743	0.808096
	4.96667	0.396091	0.571846	0.425602	-0.203794	-0.425884	-0.0791196	0.760649	0.5524	0.80712
	4.98333	0.396736	0.574491	0.426167	-0.204251	-0.42609	-0.0795027	0.75079	0.565223	0.796873
	5	0.402238	0.576422	0.435646	-0.212404	-0.4315	-0.0852477	0.747453	0.58117	0.793209
	5.01667	0.413209	0.577953	0.449913	-0.219763	-0.431967	-0.0901898	0.745471	0.587269	0.791538
	5.03333	0.423205	0.577709	0.46676	-0.223377	-0.432745	-0.0922978	0.741965	0.597507	0.788103
	5.05	0.425871	0.571514	0.468423	-0.222243	-0.432794	-0.0910112	0.741511	0.607088	0.787622
	5.06667	0.427172	0.56503	0.469188	-0.221889	-0.432845	-0.0905829	0.73912	0.610044	0.784558
	5.08333	0.427552	0.55803	0.469336	-0.22035	-0.433604	-0.0890821	0.737687	0.62155	0.782717
	5.1	0.4301	0.550488	0.47025	-0.218688	-0.434674	-0.0878734	0.731746	0.624132	0.777664
	5.11667	0.430262	0.543405	0.470368	-0.21801	-0.437113	-0.0874814	0.730127	0.63483	0.776337
	5.13333	0.431463	0.544365	0.470914	-0.216764	-0.440352	-0.0869328	0.730097	0.641296	0.776286
	5.15	0.432491	0.546395	0.471331	-0.214686	-0.443742	-0.0859107	0.726285	0.645566	0.771271
	5.16667	0.432583	0.549309	0.471403	-0.212327	-0.458083	-0.0847101	0.721975	0.648648	0.768694
	5.18333	0.434363	0.551494	0.472988	-0.211235	-0.471622	-0.0843307	0.712499	0.651978	0.763131
	5.2	0.440794	0.554447	0.479587	-0.212165	-0.479333	-0.086113	0.71249	0.653829	0.763264
	5.21667	0.438563	0.55657	0.473685	-0.21239	-0.479888	-0.0865792	0.719373	0.658829	0.769084
	5.23333	0.431088	0.559121	0.463135	-0.212439	-0.480547	-0.0871547	0.70985	0.658227	0.760082
	5.25	0.424858	0.561836	0.452942	-0.209925	-0.481537	-0.0852853	0.708099	0.658303	0.757829
	5.26667	0.41544	0.56348	0.442607	-0.207666	-0.48323	-0.0838534	0.70816	0.659925	0.758094
	5.28333	0.407196	0.564352	0.433796	-0.205933	-0.485051	-0.0819666	0.712099	0.661585	0.761698
	5.3	0.401615	0.566225	0.428408	-0.20457	-0.48798	-0.0806299	0.707988	0.662399	0.758182
	5.31667	0.400999	0.566769	0.427788	-0.20282	-0.490078	-0.0782395	0.70743	0.664721	0.757474
	5.33333	0.398671	0.56716	0.426606	-0.199523	-0.492367	-0.0735161	0.710117	0.662435	0.759301
	5.35	0.392652	0.567393	0.425337	-0.19562	-0.495741	-0.071464	0.709193	0.658441	0.758713
	5.36667	0.391991	0.567558	0.425046	-0.195656	-0.497985	-0.0714809	0.70799	0.657666	0.757542
	5.38333	0.389723	0.567558	0.423068	-0.195737	-0.497992	-0.071519	0.709228	0.663503	0.758782
	5.4	0.389492	0.567996	0.42266	-0.195798	-0.498001	-0.0715476	0.710667	0.659038	0.760328
	5.41667	0.390419	0.567485	0.4238	-0.198062	-0.496242	-0.0739448	0.70818	0.659069	0.758058
	5.43333	0.390701	0.567554	0.424082	-0.198426	-0.493497	-0.0742878	0.704881	0.660509	0.755666
	5.45	0.389736	0.568706	0.42217	-0.19941	-0.489168	-0.0753196	0.706728	0.657057	0.757479
	5.46667	0.389801	0.569699	0.422255	-0.201362	-0.484799	-0.0770863	0.707794	0.655978	0.758531
	5.48333	0.390841	0.548512	0.423624	-0.20137	-0.480157	-0.0748657	0.711802	0.654096	0.763095
	5.5	0.393333	0.532099	0.425977	-0.201966	-0.477928	-0.0736559	0.710745	0.658302	0.762421
	5.51667	0.393589	0.532099	0.426203	-0.20499	-0.477954	-0.0757222	0.711005	0.661005	0.762972
	5.53333	0.394148	0.532809	0.426705	-0.216542	-0.478046	-0.0819933	0.716701	0.659673	0.7699
	5.55	0.40505	0.533913	0.42909	-0.228301	-0.479016	-0.0877809	0.710158	0.658438	0.76265
	5.56667	0.416237	0.535377	0.432629	-0.240817	-0.478212	-0.0942272	0.71021	0.659674	0.761978
	5.58333	0.430492	0.537224	0.44188	-0.246216	-0.480182	-0.0983131	0.71556	0.660933	0.768686
	5.6	0.438304	0.538558	0.44521	-0.247732	-0.481802	-0.0999301	0.718892	0.657386	0.773063
	5.61667	0.441407	0.539387	0.447617	-0.247763	-0.482219	-0.0999621	0.715456	0.657794	0.768514
	5.63333	0.444816	0.540151	0.454287	-0.24806	-0.484145	-0.100196	0.716061	0.6625	0.770536
	5.65	0.447748	0.540005	0.460087	-0.248239	-0.486075	-0.100309	0.715021	0.658227	0.770116
	5.66667	0.448147	0.538215	0.460519	-0.248356	-0.488336	-0.100346	0.713986	0.658368	0.769669
	5.68333	0.448646	0.543362	0.4614	-0.248319	-0.486678	-0.100148	0.714787	0.659617	0.771347
	5.7	0.449712	0.546296	0.462728	-0.248821	-0.486674	-0.100435	0.716042	0.669662	0.773254
	5.71667	0.451063	0.548865	0.465138	-0.249625	-0.485516	-0.100892	0.712866	0.661716	0.771903
	5.73333	0.451856	0.551577	0.465915	-0.250543	-0.485516	-0.10141	0.711208	0.661868	0.770437
	5.75	0.452888	0.555727	0.467447	-0.251432	-0.486674	-0.101907	0.708566	0.675256	0.768484
	5.76667	0.452705	0.563001	0.468604	-0.247574	-0.490075	-0.099568	0.704568	0.681299	0.76357
	5.78333	0.456793	0.573023	0.480309	-0.24409	-0.491626	-0.0978625	0.698217	0.683908	0.755138
	5.8	0.462653	0.573612	0.497632	-0.240366	-0.49351	-0.0956688	0.689997	0.683917	0.745163
	5.81667	0.471911	0.573498	0.52125	-0.233484	-0.493816	-0.0872093	0.68019	0.685829	0.736249
	5.83333	0.483075	0.573434	0.548786	-0.224808	-0.493816	-0.0745552	0.679283	0.692657	0.737017
	5.85	0.479861	0.573018	0.54738	-0.221947	-0.492865	-0.0729341	0.670506	0.693682	0.730969
	5.86667	0.477219	0.572476	0.546252	-0.219199	-0.48998	-0.0711712	0.665891	0.695399	0.724694
	5.88333	0.475361	0.568266	0.54519	-0.216709	-0.48989	-0.0693602	0.658075	0.695827	0.718643
	5.9	0.475074	0.56578	0.544973	-0.215203	-0.489969	-0.0682903	0.650105	0.699404	0.712941
	5.91667	0.475145	0.56612	0.545831	-0.215074	-0.488752	-0.0681569	0.645254	0.701696	0.709338
	5.93333	0.475017	0.566856	0.546355	-0.215025	-0.4869	-0.0681061	0.632035	0.704707	0.698848
	5.95	0.484232	0.566679	0.559929	-0.214828	-0.486583	-0.067901	0.622661	0.714178	0.692922
	5.96667	0.49447	0.565598	0.57399	-0.214272	-0.486583	-0.0673223	0.614037	0.715749	0.68733
	5.98333	0.500018	0.564945	0.579496	-0.213744	-0.486646	-0.0664672	0.604442	0.726118	0.676998
	6	0.507169	0.562572	0.588132	-0.212713	-0.488354	-0.0650676	0.596434	0.736178	0.666389
	6.01667	0.513127	0.560424	0.594237	-0.218391	-0.487896	-0.0770999	0.582105	0.743366	0.659371
	6.03333	0.516116	0.558122	0.59636	-0.216615	-0.488851	-0.0747601	0.57655	0.743489	0.653834
	6.05	0.519345	0.556542	0.599912	-0.214529	-0.492118	-0.0721117	0.57355	0.746454	0.650288
	6.06667	0.51977	0.556349	0.599337	-0.212285	-0.493808	-0.0693135	0.565546	0.74989	0.643401
	6.08333	0.516428	0.558332	0.593198	-0.211531	-0.494665	-0.0673979	0.559995	0.751122	0.63963
	6.1	0.516832	0.55959	0.593394	-0.213792	-0.496388	-0.0671382	0.551363	0.753198	0.631401
	6.11667	0.521111	0.560997	0.593168	-0.217328	-0.496086	-0.0673544	0.544887	0.757024	0.627593
	6.13333	0.52839	0.56161	0.595447	-0.222048	-0.495816	-0.0678769	0.541564	0.759237	0.62248
	6.15	0.537877	0.562782	0.598985	-0.220447	-0.495068	-0.0662886	0.540361	0.760502	0.623261
	6.16667	0.540532	0.565221	0.600098	-0.218298	-0.493748	-0.0635786	0.533165	0.773439	0.615568
	6.18333	0.541611	0.56631	0.602019	-0.217736	-0.495845	-0.0636648	0.523908	0.777256	0.601108
	6.2	0.542127	0.568925	0.602567	-0.217795	-0.494471	-0.0637172	0.518585	0.777387	0.597123
	6.21667	0.542169	0.570216	0.602589	-0.218253	-0.492317	-0.0639266	0.524141	0.777634	0.608098
	6.23333	0.542471	0.570084	0.602749	-0.218376	-0.49419	-0.0639822	0.512621	0.777296	0.593557
	6.25	0.54254	0.569562	0.6027	-0.218709	-0.494806	-0.0641338	0.509239	0.779046	0.589704
	6.26667	0.542505	0.576276	0.60253	-0.218856	-0.496247	-0.0642008	0.505125	0.784504	0.586744
	6.28333	0.542282	0.5934	0.602148	-0.219525	-0.498	-0.0645008	0.502693	0.784684	0.584039
	6.3	0.548583	0.600375	0.60328	-0.224901	-0.498778	-0.0668431	0.501582	0.783685	0.583274
	6.31667	0.546599	0.600838	0.599096	-0.226291	-0.500913	-0.0674288	0.497816	0.786327	0.578126
	6.33333	0.543479	0.605385	0.593954	-0.227499	-0.504324	-0.0679309	0.493562	0.787993	0.578115
	6.35	0.546304	0.605903	0.593522	-0.229199	-0.506213	-0.0709851	0.490881	0.78644	0.575791
	6.36667	0.540438	0.608588	0.587577	-0.231638	-0.507347	-0.0754175	0.487808	0.789908	0.570747
	6.38333	0.534755	0.610486	0.583737	-0.235504	-0.505659	-0.0813019	0.485204	0.79027	0.568657
	6.4	0.527814	0.611234	0.577151	-0.239501	-0.501731	-0.0873019	0.485586	0.794122	0.571124
	6.41667	0.520951	0.614083	0.566416	-0.243591	-0.500334	-0.0933181	0.478388	0.797652	0.567769
	6.43333	0.519785	0.615108	0.563602	-0.246559	-0.498884	-0.0970927	0.46437	0.798685	0.544864
	6.45	0.51999	0.619976	0.563738	-0.250058	-0.497113	-0.10134	0.459743	0.800735	0.540359
	6.46667	0.520017	0.621665	0.563756	-0.259594	-0.496663	-0.108301	0.469695	0.806796	0.558951
	6.48333	0.520377	0.621166	0.563997	-0.271172	-0.494833	-0.116057	0.457928	0.809477	0.538207
	6.5	0.529771	0.617489	0.573632	-0.282402	-0.494918	-0.123657	0.453438	0.827325	0.535257
	6.51667	0.53795	0.615409	0.583675	-0.287845	-0.497482	-0.125564	0.452967	0.833297	0.535014
	6.53333	0.545	0.612346	0.593302	-0.291997	-0.498133	-0.126957	0.450499	0.833238	0.532079
	6.55	0.550767	0.611166	0.601717	-0.295207	-0.498217	-0.128085	0.448898	0.842242	0.530035
	6.56667	0.555413	0.608123	0.608591	-0.297089	-0.501808	-0.128682	0.447481	0.848642	0.528039
	6.58333	0.558891	0.604792	0.613749	-0.298756	-0.503394	-0.129398	0.442604	0.865047	0.526086
	6.6	0.565085	0.603353	0.618575	-0.298591	-0.5063	-0.127892	0.44113	0.868987	0.524055
	6.61667	0.573966	0.605361	0.627574	-0.297702	-0.50758	-0.1257	0.436593	0.86719	0.516631
	6.63333	0.582257	0.607716	0.63599	-0.296938	-0.507921	-0.123383	0.435542	0.86561	0.513846
	6.65	0.58989	0.607883	0.644075	-0.296143	-0.506146	-0.120797	0.435258	0.861675	0.514578
	6.66667	0.594825	0.612408	0.650756	-0.297328	-0.504977	-0.121198	0.42887	0.85897	0.508333
	6.68333	0.59655	0.613928	0.652718	-0.297703	-0.504679	-0.12019	0.424061	0.850029	0.500573
	6.7	0.599188	0.613926	0.655643	-0.296328	-0.502431	-0.116633	0.425	0.844218	0.500725
	6.71667	0.601483	0.620457	0.657647	-0.292969	-0.501491	-0.112438	0.42814	0.836493	0.506855
	6.73333	0.603046	0.622871	0.65824	-0.289808	-0.500842	-0.108372	0.423385	0.83446	0.499225
	6.75	0.604689	0.629003	0.658894	-0.286587	-0.500584	-0.104253	0.420362	0.830659	0.496519
	6.76667	0.606255	0.630706	0.659547	-0.286598	-0.500271	-0.10426	0.414568	0.829205	0.491892
	6.78333	0.606965	0.631519	0.659853	-0.286924	-0.49983	-0.104468	0.414389	0.825947	0.491677
	6.8	0.606965	0.634789	0.659853	-0.287056	-0.499779	-0.104553	0.410933	0.81113	0.485425
	6.81667	0.606965	0.635173	0.659853	-0.287382	-0.499048	-0.10476	0.408992	0.799622	0.48296
	6.83333	0.607704	0.648665	0.660458	-0.286762	-0.498387	-0.103393	0.406155	0.781992	0.482588
	6.85	0.610262	0.66806	0.66452	-0.286976	-0.495056	-0.103528	0.404083	0.771634	0.48126
	6.86667	0.610411	0.685715	0.664586	-0.287424	-0.492688	-0.103812	0.395747	0.764655	0.470248
	6.88333	0.610877	0.687529	0.664794	-0.284906	-0.492787	-0.103059	0.392913	0.759172	0.465964
	6.9	0.604486	0.687596	0.654609	-0.281874	-0.491279	-0.103257	0.393204	0.738376	0.467971
	6.91667	0.598335	0.687921	0.646014	-0.27916	-0.490181	-0.104317	0.388992	0.727154	0.463689
	6.93333	0.598483	0.689322	0.646086	-0.282772	-0.489933	-0.10912	0.381218	0.720236	0.454526
	6.95	0.598896	0.689313	0.646288	-0.288597	-0.489169	-0.116622	0.377677	0.715251	0.447968
	6.96667	0.597685	0.689615	0.643978	-0.295064	-0.488131	-0.125888	0.37479	0.710906	0.444514
	6.98333	0.59651	0.688769	0.64156	-0.295939	-0.487869	-0.127184	0.374052	0.707019	0.443768
	7	0.595306	0.688769	0.639319	-0.295967	-0.487821	-0.127905	0.372737	0.701106	0.442415
	7.01667	0.598674	0.688964	0.640508	-0.295835	-0.487673	-0.127822	0.368603	0.690827	0.434922
	7.03333	0.599953	0.689282	0.641091	-0.294929	-0.488338	-0.126553	0.368216	0.687194	0.433406
	7.05	0.60338	0.689346	0.642958	-0.294788	-0.488899	-0.126348	0.365803	0.671243	0.430142
	7.06667	0.608741	0.683571	0.647311	-0.294391	-0.490194	-0.126009	0.363303	0.669502	0.426742
	7.08333	0.615552	0.681391	0.653749	-0.289861	-0.491372	-0.120994	0.362552	0.662447	0.424377
	7.1	0.622608	0.67966	0.660696	-0.286567	-0.492948	-0.11879	0.35922	0.658327	0.41866
	7.11667	0.62969	0.676937	0.66828	-0.284398	-0.494567	-0.11661	0.354544	0.644703	0.407544
	7.13333	0.636105	0.674622	0.67564	-0.283096	-0.496192	-0.114215	0.351743	0.642554	0.405289
	7.15	0.642853	0.672657	0.684694	-0.283048	-0.497959	-0.114126	0.34997	0.64023	0.403282
	7.16667	0.643714	0.671709	0.686119	-0.280228	-0.502377	-0.110306	0.347756	0.638095	0.401773
	7.18333	0.645253	0.672399	0.68869	-0.277594	-0.506625	-0.107211	0.342615	0.632941	0.392739
	7.2	0.636951	0.672198	0.688718	-0.274408	-0.510493	-0.103976	0.343075	0.625404	0.391849
	7.21667	0.630305	0.672404	0.688842	-0.273443	-0.514009	-0.103395	0.340937	0.620009	0.390148
	7.23333	0.625044	0.670045	0.688582	-0.273456	-0.515741	-0.103632	0.34088	0.611092	0.390049
	7.25	0.621122	0.667989	0.688414	-0.27415	-0.517378	-0.105039	0.335198	0.616718	0.382146
	7.26667	0.611641	0.665994	0.682683	-0.265394	-0.518762	-0.102091	0.333596	0.613504	0.379992
	7.28333	0.608866	0.661914	0.682476	-0.26376	-0.520103	-0.100677	0.337466	0.602996	0.386416
	7.3	0.606225	0.656968	0.682292	-0.261479	-0.521088	-0.0978594	0.332413	0.58189	0.378242
	7.31667	0.606225	0.650788	0.682292	-0.26093	-0.521886	-0.0971565	0.326965	0.596492	0.374345
	7.33333	0.606225	0.643164	0.682292	-0.260994	-0.521186	-0.096875	0.324563	0.577603	0.376762
	7.35	0.606225	0.634226	0.682292	-0.258237	-0.517532	-0.0933972	0.323784	0.576398	0.378244
	7.36667	0.606225	0.62447	0.682292	-0.258421	-0.51352	-0.0935118	0.321206	0.571991	0.37542
	7.38333	0.606225	0.61651	0.682292	-0.258902	-0.509516	-0.0938095	0.320743	0.569057	0.374869
	7.4	0.606225	0.61342	0.682292	-0.259933	-0.504991	-0.0954591	0.318848	0.564605	0.373738
	7.41667	0.606225	0.606098	0.682292	-0.261462	-0.497789	-0.0978748	0.313312	0.555763	0.370868
	7.43333	0.608566	0.599409	0.686089	-0.264561	-0.489958	-0.102309	0.310875	0.555172	0.369895
	7.45	0.617132	0.598749	0.695683	-0.266669	-0.482079	-0.105513	0.311048	0.553639	0.37009
	7.46667	0.631021	0.598459	0.712265	-0.276169	-0.48194	-0.110034	0.312226	0.546494	0.372227
	7.48333	0.644833	0.598331	0.728473	-0.28272	-0.481656	-0.111637	0.309365	0.542684	0.368825
	7.5	0.646157	0.597926	0.728214	-0.282578	-0.478842	-0.111541	0.308538	0.539858	0.367856
	7.51667	0.647773	0.597901	0.728263	-0.282514	-0.475903	-0.111497	0.307233	0.537497	0.366294
	7.53333	0.649819	0.597659	0.728327	-0.281931	-0.473431	-0.111098	0.314696	0.535547	0.379158
	7.55	0.652739	0.597038	0.728425	-0.280387	-0.470619	-0.109153	0.308227	0.534036	0.366618
	7.56667	0.657119	0.601996	0.72887	-0.27803	-0.468073	-0.106261	0.308154	0.535466	0.366531
	7.58333	0.662964	0.607862	0.729609	-0.276909	-0.466389	-0.104911	0.309054	0.536697	0.368542
	7.6	0.663287	0.613911	0.729949	-0.276771	-0.465342	-0.104732	0.311711	0.526096	0.373932
	7.61667	0.664312	0.625446	0.731382	-0.276034	-0.464256	-0.104229	0.308278	0.527019	0.366405
	7.63333	0.664744	0.638479	0.732014	-0.275449	-0.463733	-0.103827	0.308408	0.53414	0.366494
	7.65	0.665632	0.651813	0.733114	-0.274846	-0.467765	-0.102694	0.313532	0.531303	0.373468
	7.66667	0.66454	0.664037	0.731639	-0.272345	-0.470566	-0.102503	0.312982	0.533382	0.372869
	7.68333	0.6601	0.677477	0.725661	-0.273028	-0.47202	-0.106341	0.315284	0.533143	0.373056
	7.7	0.655963	0.692521	0.720694	-0.270485	-0.472422	-0.105913	0.317321	0.533183	0.372892
	7.71667	0.650989	0.70725	0.714927	-0.268432	-0.471	-0.10588	0.319672	0.542937	0.37388
	7.73333	0.651569	0.719683	0.715923	-0.267656	-0.469397	-0.105654	0.319386	0.5433	0.373596
	7.75	0.654793	0.730939	0.718201	-0.266804	-0.468398	-0.104857	0.319111	0.544496	0.373062
	7.76667	0.66404	0.744249	0.723889	-0.264247	-0.468721	-0.101897	0.318864	0.545033	0.373082
	7.78333	0.669573	0.73968	0.730972	-0.260919	-0.464783	-0.0983823	0.330138	0.544268	0.393473
	7.8	0.67609	0.735687	0.739885	-0.258463	-0.463303	-0.0955251	0.319061	0.545401	0.372647
	7.81667	0.682794	0.732527	0.749655	-0.258532	-0.463247	-0.0943197	0.318895	0.546344	0.372491
	7.83333	0.69057	0.730369	0.761729	-0.259665	-0.463215	-0.0937492	0.322547	0.550309	0.380201
	7.85	0.697727	0.729195	0.773722	-0.261349	-0.463215	-0.0937698	0.324952	0.550575	0.384924
	7.86667	0.705228	0.729247	0.786801	-0.265195	-0.463215	-0.0959778	0.321748	0.553061	0.379453
	7.88333	0.71275	0.729247	0.800152	-0.268507	-0.463215	-0.0978227	0.320103	0.553217	0.378362
	7.9	0.71936	0.729247	0.812207	-0.268507	-0.46078	-0.0978227	0.320505	0.549459	0.382089
	7.91667	0.72163	0.729195	0.815642	-0.268507	-0.459846	-0.0978227	0.319996	0.54862	0.381637
	7.93333	0.724848	0.72905	0.813585	-0.267302	-0.45935	-0.0956842	0.313094	0.549695	0.37443
	7.95	0.729287	0.724933	0.812675	-0.263049	-0.44986	-0.089124	0.313714	0.550528	0.37875
	7.96667	0.741015	0.702252	0.82002	-0.261061	-0.440632	-0.0857912	0.315203	0.550557	0.383678
	7.98333	0.753941	0.680791	0.827091	-0.261457	-0.437045	-0.085869	0.310686	0.548443	0.377388
	8	0.771081	0.662011	0.83991	-0.263769	-0.43633	-0.0869069	0.302311	0.549967	0.37055
	8.01667	0.788508	0.645898	0.852083	-0.26936	-0.436974	-0.0888592	0.303092	0.55027	0.37442
	8.03333	0.792238	0.636112	0.855426	-0.275235	-0.438919	-0.0911188	0.303443	0.550137	0.37701
	8.05	0.794041	0.627618	0.858887	-0.27558	-0.439191	-0.0913133	0.301521	0.550366	0.374092
	8.06667	0.794716	0.626512	0.860184	-0.276229	-0.439191	-0.0916774	0.297863	0.548885	0.368531
	8.08333	0.794716	0.625347	0.860184	-0.277915	-0.439191	-0.0926155	0.298108	0.55014	0.371985
	8.1	0.794716	0.623654	0.860184	-0.277915	-0.434412	-0.0926155	0.29521	0.551948	0.370971
	8.11667	0.794041	0.621733	0.858887	-0.277915	-0.428928	-0.0926155	0.293521	0.552728	0.367054
	8.13333	0.793201	0.619411	0.856033	-0.277915	-0.425581	-0.0926155	0.286193	0.555075	0.357439
	8.15	0.794509	0.615934	0.856492	-0.277969	-0.422744	-0.0926905	0.288391	0.553859	0.364319
	8.16667	0.796509	0.612294	0.857331	-0.278063	-0.4214	-0.0928222	0.283181	0.553537	0.355628
	8.18333	0.798339	0.608173	0.856998	-0.279124	-0.423455	-0.0934659	0.281026	0.557388	0.352216
	8.2	0.801998	0.604191	0.859748	-0.281539	-0.426596	-0.0943573	0.278935	0.558426	0.348336
	8.21667	0.793034	0.591386	0.855129	-0.282235	-0.428751	-0.0960723	0.280246	0.559813	0.351468
	8.23333	0.788228	0.587214	0.856773	-0.283746	-0.429658	-0.0980956	0.275204	0.559503	0.345249
	8.25	0.782263	0.58705	0.857276	-0.285577	-0.430983	-0.100153	0.270252	0.561215	0.34164
	8.26667	0.773198	0.591232	0.853875	-0.287188	-0.435057	-0.101955	0.269266	0.562979	0.34141
	8.28333	0.760785	0.594538	0.844092	-0.287491	-0.439714	-0.102961	0.269321	0.56364	0.341417
	8.3	0.749688	0.597441	0.835339	-0.287025	-0.442187	-0.103485	0.263973	0.563757	0.333652
	8.31667	0.739663	0.59815	0.827514	-0.285648	-0.446999	-0.103532	0.262188	0.564243	0.331532
	8.33333	0.727934	0.597473	0.817389	-0.283495	-0.447071	-0.103258	0.261043	0.564679	0.331126
	8.35	0.716348	0.597242	0.80725	-0.284582	-0.44784	-0.104909	0.261512	0.565167	0.331594
	8.36667	0.70767	0.596625	0.801429	-0.287201	-0.44881	-0.109059	0.261078	0.56799	0.330463
	8.38333	0.704737	0.596319	0.801611	-0.288829	-0.448907	-0.111269	0.251616	0.571725	0.313301
	8.4	0.702053	0.585367	0.80211	-0.291202	-0.4498	-0.114332	0.2514	0.570366	0.315374
	8.41667	0.70109	0.577053	0.805143	-0.294439	-0.451622	-0.118259	0.245362	0.570488	0.30559
	8.43333	0.702139	0.57131	0.806619	-0.298084	-0.452764	-0.122738	0.243486	0.571348	0.301043
	8.45	0.702551	0.567284	0.807202	-0.301611	-0.453532	-0.127319	0.244016	0.57535	0.301219
	8.46667	0.702594	0.564099	0.807262	-0.305406	-0.453616	-0.13197	0.244016	0.575837	0.301219
	8.48333	0.70329	0.561193	0.808249	-0.308943	-0.453802	-0.13623	0.236598	0.576113	0.288578
	8.5	0.70351	0.549777	0.808562	-0.309131	-0.442304	-0.136322	0.236837	0.577213	0.287776
	8.51667	0.704015	0.53858	0.809281	-0.309223	-0.427826	-0.136367	0.238234	0.57873	0.287968
	8.53333	0.705204	0.531043	0.811	-0.313056	-0.426814	-0.136155	0.237616	0.578339	0.286931
	8.55	0.71328	0.530158	0.820462	-0.317964	-0.425049	-0.13814	0.23506	0.579611	0.282266
	8.56667	0.722796	0.530158	0.832173	-0.322429	-0.424406	-0.139867	0.232287	0.580125	0.279558
	8.58333	0.727541	0.530158	0.838572	-0.325261	-0.423994	-0.141006	0.232318	0.580624	0.279394
	8.6	0.734443	0.530158	0.844416	-0.328	-0.423331	-0.14248	0.231797	0.582514	0.278182
	8.61667	0.741517	0.530158	0.848809	-0.330723	-0.423077	-0.143914	0.232316	0.586544	0.278121
	8.63333	0.748617	0.530158	0.85407	-0.333185	-0.425113	-0.145184	0.228149	0.58686	0.270733
	8.65	0.755286	0.530158	0.859785	-0.333655	-0.424704	-0.145424	0.227615	0.58456	0.269514
	8.66667	0.761248	0.530158	0.865529	-0.333395	-0.425099	-0.145703	0.227687	0.587512	0.269406
	8.68333	0.766553	0.535256	0.871193	-0.333046	-0.426844	-0.145988	0.226301	0.590656	0.267895
	8.7	0.771413	0.5406	0.876832	-0.331261	-0.428696	-0.14376	0.224253	0.596709	0.26421
	8.71667	0.772435	0.55383	0.87688	-0.329629	-0.443261	-0.14188	0.223277	0.59925	0.263185
	8.73333	0.773488	0.561506	0.876931	-0.327172	-0.44328	-0.138602	0.223082	0.591276	0.263033
	8.75	0.774698	0.571768	0.876991	-0.324524	-0.44349	-0.135039	0.216918	0.594963	0.251789
	8.76667	0.773113	0.585183	0.874027	-0.320664	-0.444841	-0.130835	0.214206	0.602317	0.249782
	8.78333	0.771675	0.601817	0.870951	-0.31601	-0.447976	-0.125394	0.220355	0.602637	0.261026
	8.8	0.768306	0.601309	0.864903	-0.31112	-0.450149	-0.119862	0.212713	0.602958	0.247906
	8.81667	0.767254	0.601011	0.861852	-0.305708	-0.45197	-0.113457	0.211413	0.602699	0.246552
	8.83333	0.767577	0.596571	0.860532	-0.302425	-0.451978	-0.108658	0.210851	0.607795	0.246316
	8.85	0.768181	0.5911	0.859425	-0.299392	-0.452186	-0.104217	0.212253	0.613658	0.248185
	8.86667	0.769101	0.58452	0.858541	-0.296155	-0.454343	-0.0993622	0.212109	0.612731	0.247918
	8.88333	0.766266	0.577355	0.85114	-0.293405	-0.458727	-0.0954385	0.210943	0.61317	0.247389
	8.9	0.762388	0.570171	0.841205	-0.291689	-0.462772	-0.0931843	0.204761	0.615969	0.241589
	8.91667	0.765425	0.563802	0.841503	-0.289646	-0.463228	-0.0903935	0.202281	0.616234	0.240103
	8.93333	0.76537	0.558815	0.841459	-0.289663	-0.463304	-0.0909892	0.200632	0.620081	0.239561
	8.95	0.765104	0.55684	0.841244	-0.289686	-0.463847	-0.0916993	0.203339	0.627096	0.243243
	8.96667	0.764941	0.551292	0.841114	-0.290167	-0.464029	-0.0925122	0.20242	0.626955	0.242984
	8.98333	0.764941	0.55146	0.841114	-0.290319	-0.464695	-0.0927698	0.19885	0.633074	0.240131
	9	0.766603	0.551391	0.843591	-0.291163	-0.464239	-0.0941938	0.193358	0.639449	0.236043
	9.01667	0.765857	0.551505	0.8424	-0.292041	-0.460573	-0.0949135	0.188636	0.642508	0.234449
	9.03333	0.765881	0.55088	0.842441	-0.292522	-0.456424	-0.0951116	0.188211	0.646586	0.233541
	9.05	0.763092	0.550656	0.838262	-0.292682	-0.454003	-0.0951828	0.191276	0.644697	0.237851
	9.06667	0.762751	0.554363	0.837906	-0.293221	-0.46049	-0.0951617	0.189423	0.65444	0.23806
	9.08333	0.762695	0.556959	0.837861	-0.294081	-0.466753	-0.0953752	0.186462	0.654177	0.235095
	9.1	0.761806	0.556236	0.837897	-0.293224	-0.471036	-0.0937592	0.17978	0.657467	0.229414
	9.11667	0.753627	0.556004	0.839193	-0.297229	-0.470424	-0.0994023	0.180437	0.656683	0.230686
	9.13333	0.7442	0.554951	0.839735	-0.302476	-0.470132	-0.106565	0.177599	0.657622	0.228802
	9.15	0.738795	0.554078	0.842417	-0.302603	-0.470004	-0.106158	0.178852	0.656342	0.230733
	9.16667	0.738944	0.554078	0.843098	-0.30308	-0.469559	-0.106381	0.176122	0.655717	0.230277
	9.18333	0.737263	0.554078	0.843008	-0.303127	-0.469379	-0.106425	0.174749	0.656174	0.229147
	9.2	0.739033	0.552963	0.847361	-0.303414	-0.468936	-0.106557	0.171559	0.653522	0.22505
	9.21667	0.73633	0.550484	0.843657	-0.303618	-0.468921	-0.106652	0.170307	0.641045	0.224129
	9.23333	0.732968	0.547852	0.843065	-0.303786	-0.471244	-0.106729	0.168138	0.640582	0.223295
	9.25	0.731889	0.545319	0.843322	-0.3042	-0.4735	-0.106908	0.166977	0.639873	0.222101
	9.26667	0.728907	0.542732	0.843888	-0.304156	-0.476023	-0.105882	0.166738	0.63969	0.222244
	9.28333	0.729991	0.540381	0.846053	-0.305825	-0.475216	-0.106971	0.167376	0.637102	0.223701
	9.3	0.728722	0.538894	0.845037	-0.306197	-0.473458	-0.107417	0.162069	0.630113	0.217124
	9.31667	0.724632	0.535705	0.841381	-0.308054	-0.471488	-0.109962	0.158926	0.620989	0.213211
	9.33333	0.724475	0.528524	0.841233	-0.31101	-0.470493	-0.1141	0.158695	0.612982	0.213273
	9.35	0.722276	0.520358	0.839191	-0.310795	-0.469705	-0.11401	0.158913	0.612213	0.213752
	9.36667	0.720222	0.511595	0.837091	-0.308165	-0.469289	-0.110031	0.156333	0.608921	0.209124
	9.38333	0.720461	0.504033	0.836129	-0.306171	-0.468114	-0.108948	0.155385	0.603671	0.208533
	9.4	0.720905	0.502235	0.833687	-0.303983	-0.465496	-0.106158	0.149909	0.597885	0.202258
	9.41667	0.72331	0.499817	0.835454	-0.299442	-0.46233	-0.100667	0.144477	0.582613	0.195183
	9.43333	0.723787	0.496699	0.835228	-0.298999	-0.457038	-0.0998645	0.140426	0.578208	0.188784
	9.45	0.725523	0.492224	0.835637	-0.297702	-0.450127	-0.0979215	0.145616	0.577458	0.195606
	9.46667	0.724374	0.485911	0.83126	-0.293856	-0.441148	-0.0927945	0.14097	0.568874	0.187689
	9.48333	0.723724	0.476756	0.826281	-0.294711	-0.426287	-0.0945896	0.138876	0.566713	0.185695
	9.5	0.721983	0.476278	0.822302	-0.297399	-0.410887	-0.0981357	0.132321	0.562643	0.178114
	9.51667	0.721407	0.476242	0.822838	-0.297813	-0.398776	-0.0985123	0.131402	0.553947	0.176803
	9.53333	0.718755	0.475968	0.822403	-0.300719	-0.396026	-0.102555	0.129823	0.552412	0.173808
	9.55	0.717782	0.475485	0.821481	-0.303099	-0.393864	-0.105865	0.134448	0.55017	0.180209
	9.56667	0.715359	0.478477	0.819484	-0.304892	-0.3917	-0.108052	0.13366	0.54827	0.180368
	9.58333	0.714663	0.485774	0.81884	-0.308558	-0.389706	-0.111456	0.128716	0.533989	0.172769
	9.6	0.712739	0.493299	0.816889	-0.311134	-0.387859	-0.114921	0.123762	0.531157	0.16602
	9.61667	0.710414	0.499087	0.814925	-0.309771	-0.387414	-0.113328	0.123658	0.529453	0.165874
	9.63333	0.709423	0.493005	0.813461	-0.307657	-0.387067	-0.11099	0.117717	0.529136	0.156161
	9.65	0.705533	0.494101	0.810228	-0.304293	-0.385154	-0.107673	0.116319	0.524234	0.155321
	9.66667	0.70496	0.493887	0.809545	-0.301416	-0.382958	-0.104054	0.1195	0.517846	0.160528
	9.68333	0.700635	0.482416	0.807871	-0.300073	-0.374549	-0.102146	0.1193	0.517164	0.160216
	9.7	0.691457	0.482479	0.806638	-0.296747	-0.373512	-0.0972473	0.111398	0.520852	0.147905
	9.71667	0.687979	0.48238	0.806395	-0.293903	-0.373284	-0.0930002	0.114618	0.514204	0.153028
	9.73333	0.688173	0.482193	0.806261	-0.292445	-0.372769	-0.0906999	0.114021	0.504417	0.153197
	9.75	0.688124	0.481749	0.806033	-0.288615	-0.37258	-0.0849124	0.114116	0.507341	0.153778
	9.76667	0.687263	0.481688	0.805602	-0.29144	-0.371874	-0.0884101	0.114116	0.509999	0.153778
	9.78333	0.684887	0.481202	0.803463	-0.29278	-0.371807	-0.0897153	0.117512	0.505008	0.158924
	9.8	0.683044	0.480966	0.800867	-0.291601	-0.373016	-0.0894545	0.112329	0.498957	0.151163
	9.81667	0.680853	0.476769	0.798924	-0.29549	-0.374606	-0.0959128	0.111147	0.496262	0.149668
	9.83333	0.678595	0.461333	0.795581	-0.296803	-0.376218	-0.0977907	0.112025	0.495355	0.151396
	9.85	0.677389	0.449054	0.793781	-0.297386	-0.367302	-0.0986855	0.117591	0.489313	0.15957
	9.86667	0.675351	0.44027	0.791112	-0.29979	-0.360445	-0.103193	0.11664	0.489011	0.157921
	9.88333	0.673666	0.439658	0.789	-0.299554	-0.355664	-0.104442	0.117277	0.491145	0.158945
	9.9	0.67133	0.440203	0.786311	-0.298256	-0.355257	-0.102704	0.112448	0.487339	0.152599
	9.91667	0.670367	0.438777	0.784193	-0.296009	-0.356946	-0.0998999	0.110327	0.478458	0.149875
	9.93333	0.671358	0.435871	0.784595	-0.293635	-0.358469	-0.0984185	0.110327	0.481241	0.149875
	9.95	0.673312	0.432018	0.7862	-0.292034	-0.359682	-0.0961727	0.116263	0.488462	0.158458
	9.96667	0.675782	0.426207	0.788992	-0.292491	-0.360358	-0.0966284	0.116007	0.48021	0.158043
	9.98333	0.677752	0.42054	0.790559	-0.291038	-0.36102	-0.0954301	0.114536	0.475275	0.157141
	10	0.678183	0.41495	0.790768	-0.29076	-0.361221	-0.0949373	0.10906	0.478522	0.149733
	10.0167	0.679177	0.408536	0.791675	-0.29076	-0.361754	-0.0949373	0.108766	0.475542	0.149332
	10.0333	0.67934	0.403678	0.791825	-0.290959	-0.361945	-0.0950171	0.108509	0.473153	0.148896
	10.05	0.679604	0.404459	0.793089	-0.292172	-0.361992	-0.0955926	0.113518	0.471939	0.156011
	10.0667	0.679689	0.405176	0.793598	-0.292974	-0.362116	-0.0959788	0.119585	0.473273	0.166883
	10.0833	0.684781	0.405532	0.801296	-0.292622	-0.364058	-0.0953554	0.11163	0.469891	0.154652
	10.1	0.694255	0.408187	0.816034	-0.288956	-0.367226	-0.0879319	0.1112	0.467629	0.155555
	10.1167	0.695215	0.412341	0.817411	-0.287867	-0.370961	-0.0828687	0.112789	0.475359	0.158451
	10.1333	0.69605	0.417365	0.818666	-0.286517	-0.375062	-0.0792185	0.112789	0.476599	0.158451
	10.15	0.696172	0.422572	0.818846	-0.286517	-0.379759	-0.0792185	0.117167	0.476401	0.16495
	10.1667	0.696417	0.427674	0.819222	-0.286072	-0.385063	-0.0786335	0.119552	0.475819	0.169133
	10.1833	0.695928	0.433278	0.818832	-0.284278	-0.390317	-0.0769297	0.119699	0.471089	0.169042
	10.2	0.690399	0.436805	0.817798	-0.282266	-0.39558	-0.0744566	0.113445	0.470887	0.16098
	10.2167	0.68641	0.43833	0.817093	-0.278562	-0.400958	-0.0704496	0.113568	0.470995	0.161677
	10.2333	0.684263	0.437797	0.81695	-0.27779	-0.399676	-0.0700636	0.114001	0.472475	0.162873
	10.25	0.682843	0.436989	0.816821	-0.27779	-0.398358	-0.0700636	0.118106	0.474794	0.167202
	10.2667	0.681499	0.436697	0.816702	-0.278562	-0.397207	-0.0704496	0.119355	0.474402	0.168582
	10.2833	0.6803	0.435891	0.817239	-0.278564	-0.396491	-0.0704508	0.120298	0.474254	0.170185
	10.3	0.677808	0.435776	0.817402	-0.279667	-0.396366	-0.0709985	0.113748	0.474621	0.162048
	10.3167	0.679503	0.435408	0.819001	-0.278352	-0.396168	-0.0706278	0.112946	0.471163	0.161429
	10.3333	0.67932	0.435345	0.818489	-0.27917	-0.395923	-0.0741949	0.118254	0.47325	0.171523
	10.35	0.67732	0.435197	0.815253	-0.276811	-0.395565	-0.071402	0.124544	0.472281	0.178651
	10.3667	0.67434	0.431398	0.810123	-0.276512	-0.395534	-0.0712225	0.120264	0.47358	0.169819
	10.3833	0.670709	0.419103	0.804194	-0.274822	-0.394119	-0.0694625	0.125042	0.472847	0.1788
	10.4	0.666657	0.399846	0.797937	-0.272411	-0.387407	-0.0666107	0.1214	0.470221	0.177122
	10.4167	0.663362	0.381009	0.792812	-0.272846	-0.368822	-0.0666763	0.117943	0.46806	0.171001
	10.4333	0.661122	0.361591	0.789436	-0.271531	-0.351091	-0.0650162	0.118316	0.467491	0.171176
	10.45	0.659514	0.360975	0.786929	-0.271473	-0.334258	-0.0649916	0.128057	0.466431	0.184144
	10.4667	0.658546	0.360689	0.784994	-0.271457	-0.330275	-0.0649847	0.124967	0.458425	0.17846
	10.4833	0.668919	0.358058	0.789327	-0.273263	-0.327874	-0.0663683	0.12344	0.456659	0.177689
	10.5	0.678343	0.357346	0.786987	-0.276983	-0.325637	-0.0691668	0.119009	0.456154	0.175502
	10.5167	0.676652	0.357301	0.784599	-0.280339	-0.323501	-0.0715096	0.119026	0.455213	0.175464
	10.5333	0.674671	0.35732	0.781789	-0.28385	-0.322564	-0.0742028	0.11654	0.449696	0.169867
	10.55	0.674218	0.357038	0.780951	-0.285568	-0.32218	-0.0748932	0.128107	0.443809	0.187631
	10.5667	0.674583	0.356324	0.781171	-0.286643	-0.320048	-0.0752836	0.12728	0.440972	0.187823
	10.5833	0.673756	0.356378	0.779955	-0.285812	-0.319955	-0.0736316	0.120363	0.440455	0.175479
	10.6	0.673347	0.358936	0.779135	-0.285697	-0.319832	-0.073409	0.113663	0.434964	0.16758
	10.6167	0.673082	0.359967	0.77877	-0.283962	-0.319777	-0.0721829	0.120497	0.431995	0.179757
	10.6333	0.672707	0.370735	0.778254	-0.280481	-0.32553	-0.0685958	0.114172	0.426753	0.167732
	10.65	0.672086	0.374209	0.777403	-0.278577	-0.327401	-0.0670756	0.1187	0.422868	0.173474
	10.6667	0.671244	0.374823	0.776262	-0.276882	-0.32851	-0.0657833	0.125416	0.41965	0.186203
	10.6833	0.669499	0.380596	0.774646	-0.273555	-0.329899	-0.0620584	0.11826	0.415194	0.173224
	10.7	0.668296	0.388273	0.773113	-0.271978	-0.331479	-0.0607255	0.110294	0.414097	0.163141
	10.7167	0.665909	0.396774	0.769983	-0.270307	-0.334565	-0.0590767	0.110257	0.413182	0.1631
	10.7333	0.662201	0.399042	0.765282	-0.269522	-0.337722	-0.058497	0.109251	0.408246	0.162519
	10.75	0.658735	0.403442	0.7609	-0.269078	-0.338202	-0.0582679	0.11429	0.407931	0.168534
	10.7667	0.655873	0.402001	0.757299	-0.268704	-0.338217	-0.0580742	0.11429	0.402978	0.168534
	10.7833	0.651439	0.395738	0.751384	-0.26396	-0.338139	-0.0562969	0.114617	0.400048	0.169449
	10.8	0.648598	0.393762	0.747887	-0.253365	-0.339943	-0.0486463	0.102991	0.398162	0.152434
	10.8167	0.644839	0.393652	0.743283	-0.242024	-0.34346	-0.0403071	0.0958334	0.395088	0.139989
	10.8333	0.641477	0.392012	0.738589	-0.236594	-0.346595	-0.032836	0.101461	0.394798	0.15167
	10.85	0.640115	0.390157	0.736826	-0.23154	-0.348538	-0.0259669	0.107237	0.392899	0.158704
	10.8667	0.643259	0.389951	0.73603	-0.227972	-0.349502	-0.0212693	0.101381	0.38903	0.147984
	10.8833	0.647084	0.385768	0.736138	-0.227241	-0.351618	-0.0208768	0.101282	0.386708	0.148053
	10.9	0.650632	0.385156	0.736235	-0.226744	-0.353195	-0.0206443	0.0946023	0.377656	0.139899
	10.9167	0.653885	0.38332	0.736256	-0.226711	-0.353475	-0.0206287	0.0934723	0.377119	0.138293
	10.9333	0.657207	0.379651	0.736704	-0.226679	-0.354455	-0.0206136	0.0934723	0.377226	0.138293
	10.95	0.658762	0.376504	0.739571	-0.226192	-0.349336	-0.0204172	0.100081	0.377598	0.147016
	10.9667	0.656984	0.36883	0.737546	-0.225892	-0.339559	-0.0202847	0.100074	0.376919	0.146795
	10.9833	0.654801	0.367305	0.73511	-0.222515	-0.328998	-0.0189402	0.0962087	0.373969	0.143066
	11	0.653086	0.36658	0.734326	-0.222383	-0.328468	-0.0188824	0.0907944	0.375193	0.137358
	11.0167	0.647965	0.366537	0.727809	-0.222332	-0.327807	-0.0188587	0.0906188	0.375106	0.137144
	11.0333	0.643901	0.366423	0.723262	-0.221436	-0.326359	-0.0184466	0.0889688	0.370983	0.134108
	11.05	0.639875	0.36533	0.719202	-0.222021	-0.325242	-0.0206747	0.095226	0.368825	0.142239
	11.0667	0.63309	0.36473	0.710662	-0.222913	-0.325134	-0.023992	0.0947522	0.363022	0.142397
	11.0833	0.629139	0.364624	0.706966	-0.223384	-0.323338	-0.0270824	0.0915854	0.36028	0.138086
	11.1	0.624819	0.364002	0.702349	-0.223532	-0.321722	-0.029959	0.0846484	0.356338	0.128907
	11.1167	0.616396	0.363139	0.698047	-0.223508	-0.320632	-0.032728	0.0858807	0.351972	0.131613
	11.1333	0.609585	0.362801	0.696595	-0.223493	-0.320632	-0.0355797	0.0839092	0.353905	0.127986
	11.15	0.597007	0.372918	0.687738	-0.219147	-0.320358	-0.0371219	0.086482	0.348058	0.129759
	11.1667	0.590044	0.385932	0.681642	-0.212317	-0.330047	-0.0361583	0.0906689	0.347006	0.137746
	11.1833	0.584248	0.396155	0.674289	-0.203744	-0.341325	-0.0325739	0.0900707	0.346632	0.136917
	11.2	0.579555	0.396687	0.668734	-0.195417	-0.35323	-0.0290673	0.0785094	0.346678	0.119548
	11.2167	0.5762	0.390771	0.66431	-0.191186	-0.363217	-0.0271337	0.082648	0.345561	0.127169
	11.2333	0.569163	0.384081	0.652941	-0.188449	-0.362595	-0.0257786	0.0818245	0.338005	0.126851
	11.25	0.563491	0.377615	0.643506	-0.18615	-0.361175	-0.0246046	0.0831609	0.337019	0.12749
	11.2667	0.557622	0.371895	0.634539	-0.183666	-0.358486	-0.0234055	0.0840859	0.335076	0.128817
	11.2833	0.554785	0.367195	0.629977	-0.182083	-0.355826	-0.0225951	0.0878528	0.334029	0.135149
	11.3	0.554543	0.365824	0.629656	-0.18118	-0.353315	-0.022107	0.0768166	0.332505	0.118559
	11.3167	0.552387	0.365331	0.627354	-0.180904	-0.350068	-0.0219572	0.0746837	0.331083	0.115538
	11.3333	0.549721	0.365026	0.624374	-0.178608	-0.346117	-0.0189568	0.0802459	0.322492	0.125887
	11.35	0.550572	0.364443	0.622039	-0.174595	-0.344369	-0.0131563	0.0855132	0.315019	0.132674
	11.3667	0.550448	0.363715	0.619353	-0.167994	-0.344245	-0.00288914	0.0807841	0.308914	0.124121
	11.3833	0.550276	0.356275	0.61777	-0.161729	-0.344488	0.00678725	0.0797276	0.309529	0.122611
	11.4	0.549757	0.347456	0.616371	-0.155938	-0.335348	0.0156445	0.074037	0.301083	0.114917
	11.4167	0.550372	0.338073	0.616634	-0.150439	-0.327119	0.0240062	0.0725438	0.299695	0.113509
	11.4333	0.550382	0.33116	0.615752	-0.144058	-0.317208	0.0326803	0.0725438	0.297306	0.113509
	11.45	0.551672	0.325418	0.615764	-0.137256	-0.311227	0.0419636	0.0788884	0.296921	0.122176
	11.4667	0.55487	0.320308	0.616644	-0.133313	-0.30773	0.0480049	0.0798527	0.293827	0.122815
	11.4833	0.560241	0.31759	0.624148	-0.135415	-0.301824	0.0477498	0.0786388	0.287808	0.122028
	11.5	0.566633	0.314472	0.633339	-0.138937	-0.297383	0.0470913	0.0717358	0.287608	0.113079
	11.5167	0.573948	0.31064	0.64437	-0.143526	-0.295573	0.046142	0.0714969	0.286009	0.112715
	11.5333	0.580977	0.310507	0.655389	-0.148582	-0.29275	0.045075	0.0646871	0.283839	0.100687
	11.55	0.581788	0.312929	0.656793	-0.153425	-0.292128	0.0440875	0.0711659	0.281917	0.110154
	11.5667	0.583856	0.313324	0.660193	-0.157494	-0.290138	0.0433571	0.070449	0.278641	0.110127
	11.5833	0.584592	0.314907	0.662089	-0.160388	-0.287895	0.0430241	0.0687431	0.277082	0.107445
	11.6	0.585454	0.316816	0.663451	-0.159268	-0.285922	0.0469871	0.0615198	0.247475	0.0967579
	11.6167	0.5856	0.317419	0.664052	-0.1596	-0.285614	0.0478678	0.0625148	0.222503	0.0986448
	11.6333	0.585756	0.317732	0.664702	-0.156625	-0.28262	0.0511742	0.0547704	0.216047	0.0855709
	11.65	0.575434	0.317958	0.663508	-0.155151	-0.278515	0.0512678	0.0605833	0.208976	0.0954451
	11.6667	0.565761	0.317958	0.663952	-0.153923	-0.274272	0.0506239	0.0610062	0.204382	0.0968844
	11.6833	0.558053	0.317958	0.662657	-0.152151	-0.270384	0.0515946	0.0595267	0.201754	0.0944683
	11.7	0.55775	0.316392	0.662609	-0.150144	-0.264835	0.0531104	0.0503098	0.204928	0.0791923
	11.7167	0.555912	0.316392	0.661771	-0.151553	-0.263873	0.0499592	0.0500179	0.199765	0.0787327
	11.7333	0.554803	0.316392	0.660492	-0.151016	-0.26317	0.0497141	0.0502116	0.194709	0.0791653
	11.75	0.552742	0.320622	0.658718	-0.151247	-0.262998	0.0484806	0.0528841	0.19637	0.0851112
	11.7667	0.546801	0.319862	0.655123	-0.153224	-0.266371	0.0448772	0.0522285	0.193371	0.0843569
	11.7833	0.541564	0.317569	0.650877	-0.153325	-0.267764	0.0447382	0.052622	0.188972	0.084298
	11.8	0.533131	0.318823	0.645129	-0.15589	-0.271024	0.0412281	0.038474	0.189154	0.0625061
	11.8167	0.527008	0.316617	0.638896	-0.155238	-0.272177	0.038147	0.0357828	0.189696	0.0593396
	11.8333	0.520331	0.313996	0.631889	-0.152445	-0.274311	0.0378997	0.0355004	0.19194	0.0591376
	11.85	0.509039	0.310581	0.617194	-0.145984	-0.280153	0.0428655	0.0424748	0.190359	0.072346
	11.8667	0.489821	0.312228	0.589188	-0.141131	-0.280793	0.0467498	0.0414019	0.187815	0.0716856
	11.8833	0.469331	0.315695	0.559064	-0.131691	-0.283325	0.0569989	0.0409341	0.186622	0.0707361
	11.9	0.451668	0.315603	0.529256	-0.121424	-0.2875	0.0696449	0.0338498	0.183996	0.0572723
	11.9167	0.431884	0.313393	0.500285	-0.111687	-0.288023	0.0812665	0.0318578	0.179564	0.0547419
	11.9333	0.415718	0.310594	0.479158	-0.10212	-0.289483	0.0934918	0.0318578	0.182423	0.0547419
	11.95	0.401908	0.308553	0.46566	-0.0922411	-0.28898	0.107332	0.0398811	0.182913	0.0690844
	11.9667	0.402327	0.303793	0.465647	-0.0840674	-0.289749	0.119333	0.0371901	0.17871	0.0673733
	11.9833	0.403133	0.301774	0.465695	-0.079706	-0.287143	0.126171	0.029216	0.175991	0.0609617
	12	0.402409	0.294859	0.464973	-0.0765857	-0.28407	0.130996	0.0289245	0.177543	0.0521804
	12.0167	0.404435	0.279024	0.465379	-0.0756921	-0.281655	0.131878	0.0285048	0.177288	0.0511486
	12.0333	0.402799	0.270388	0.46414	-0.0754985	-0.277533	0.132215	0.0218712	0.176438	0.0463385
	12.05	0.401749	0.271425	0.463367	-0.0736263	-0.277313	0.133165	0.0359381	0.17257	0.0653058
	12.0667	0.401732	0.27167	0.463354	-0.0724534	-0.275444	0.13445	0.0361352	0.171664	0.0659074
	12.0833	0.401271	0.272555	0.462709	-0.0656316	-0.275763	0.138444	0.0278022	0.168732	0.0593518
	12.1	0.398959	0.275425	0.458299	-0.0611149	-0.278758	0.141951	0.0205074	0.163062	0.0448162
	12.1167	0.39574	0.275796	0.452197	-0.0541789	-0.279701	0.145929	0.0271108	0.158617	0.0494123
	12.1333	0.395707	0.275806	0.452173	-0.0495925	-0.279701	0.149242	0.0218768	0.156194	0.0454209
	12.15	0.405045	0.274604	0.460609	-0.045553	-0.278543	0.153249	0.028476	0.150026	0.0585658
	12.1667	0.413523	0.276118	0.471257	-0.0393542	-0.272436	0.159227	0.034016	0.145769	0.0634432
	12.1833	0.416643	0.278191	0.47717	-0.0339133	-0.259897	0.165397	0.0333668	0.144735	0.0621687
	12.2	0.416996	0.277887	0.478447	-0.0308598	-0.251211	0.170762	0.0218166	0.144988	0.0453029
	12.2167	0.409695	0.286115	0.480475	-0.0276292	-0.248487	0.1765	0.0263394	0.143071	0.0479209
	12.2333	0.402443	0.290651	0.48294	-0.0333788	-0.242264	0.173014	0.0262359	0.140598	0.0478852
	12.25	0.395298	0.292495	0.48319	-0.037112	-0.238025	0.168647	0.0270847	0.14079	0.0561999
	12.2667	0.392363	0.290651	0.489555	-0.0372519	-0.235707	0.16844	0.0281328	0.140896	0.0582716
	12.2833	0.395451	0.284642	0.493908	-0.0374289	-0.233391	0.16831	0.0327654	0.138555	0.0604289
	12.3	0.395812	0.277685	0.494345	-0.0340187	-0.228319	0.171099	0.0211764	0.137681	0.0437319
	12.3167	0.395812	0.273173	0.494345	-0.0333613	-0.227565	0.171434	0.0206836	0.137688	0.0434457
	12.3333	0.394423	0.269385	0.49187	-0.0301878	-0.226874	0.17336	0.0256692	0.14002	0.0473409
	12.35	0.391603	0.266633	0.486867	-0.0275931	-0.225914	0.176313	0.0317662	0.139918	0.0591696
	12.3667	0.390211	0.264603	0.484417	-0.0267487	-0.225035	0.177572	0.0271446	0.139727	0.0563675
	12.3833	0.385821	0.260608	0.477657	-0.0260948	-0.223656	0.178752	0.0317526	0.134679	0.0591538
	12.4	0.385352	0.25678	0.477147	-0.0250909	-0.215366	0.180566	0.0244014	0.133447	0.0453803
	12.4167	0.38483	0.256595	0.476577	-0.0243845	-0.207204	0.181843	0.0193445	0.134834	0.041299
	12.4333	0.387559	0.255507	0.481908	-0.0238091	-0.199414	0.184178	0.0193445	0.142585	0.041299
	12.45	0.389636	0.254515	0.482219	-0.0242605	-0.192079	0.184364	0.0313686	0.146661	0.0589037
	12.4667	0.396472	0.253662	0.488148	-0.0231774	-0.18505	0.187108	0.026669	0.14536	0.0556352
	12.4833	0.404024	0.253078	0.495011	-0.0181417	-0.178735	0.193358	0.0250722	0.131461	0.0543319
	12.5	0.402737	0.246048	0.494971	-0.0203514	-0.173177	0.192721	0.022538	0.134065	0.0439202
	12.5167	0.402713	0.234498	0.497465	-0.0201262	-0.167384	0.192958	0.0225279	0.135043	0.0439009
	12.5333	0.401764	0.219154	0.498909	-0.0202489	-0.167915	0.193731	0.0176006	0.142141	0.0398962
	12.55	0.402785	0.217005	0.502201	-0.0185814	-0.172062	0.196774	0.0260901	0.140031	0.0534436
	12.5667	0.402296	0.216824	0.501674	-0.023324	-0.175873	0.198962	0.0263704	0.140615	0.0552132
	12.5833	0.399551	0.218043	0.496753	-0.0215724	-0.179143	0.201947	0.0218077	0.133318	0.0503153
	12.6	0.395694	0.220505	0.489513	-0.0206879	-0.182165	0.203457	0.0150619	0.128904	0.0370759
	12.6167	0.395074	0.222951	0.488351	-0.0155526	-0.18476	0.209804	0.0173874	0.130119	0.0387021
	12.6333	0.394161	0.223428	0.486646	-0.0115503	-0.186814	0.214482	0.0150619	0.137123	0.0370759
	12.65	0.388594	0.223658	0.476286	-0.00973052	-0.188178	0.216762	0.0201108	0.13428	0.0491571
	12.6667	0.38399	0.22393	0.475056	-0.00911928	-0.188929	0.217775	0.0239198	0.131531	0.0523318
	12.6833	0.381223	0.22393	0.474367	-0.00644866	-0.189459	0.220624	0.0235929	0.119387	0.0516895
	12.7	0.381061	0.22393	0.474328	-0.00749327	-0.203455	0.219164	0.0131415	0.117517	0.0356973
	12.7167	0.38102	0.242256	0.474318	-0.00767882	-0.217772	0.218413	0.0170474	0.112854	0.0384565
	12.7333	0.380696	0.241117	0.474284	-0.00887853	-0.218814	0.21689	0.0162452	0.116521	0.0381818
	12.75	0.380034	0.241117	0.474162	-0.00982134	-0.219742	0.2161	0.0185531	0.11812	0.0479787
	12.7667	0.37503	0.241117	0.464518	-0.00296902	-0.221052	0.217799	0.0186797	0.116265	0.0482284
	12.7833	0.372819	0.241117	0.459411	0.00482668	-0.223608	0.221798	0.0227178	0.107856	0.051148
	12.8	0.373048	0.245913	0.458373	0.00975333	-0.226491	0.222798	0.0111487	0.104733	0.0337547
	12.8167	0.374202	0.241187	0.459318	0.0187227	-0.228775	0.229001	0.0073213	0.0998749	0.0302911
	12.8333	0.375773	0.238394	0.46063	0.0232595	-0.233114	0.232754	0.0141864	0.105668	0.0354328
	12.85	0.377742	0.237244	0.462313	0.0258894	-0.236419	0.235929	0.0217186	0.107656	0.0500114
	12.8667	0.380053	0.240205	0.464348	0.0288485	-0.238916	0.239539	0.0152591	0.105332	0.0458947
	12.8833	0.382618	0.2441	0.466679	0.029786	-0.243769	0.240691	0.0208213	0.0996448	0.0496905
	12.9	0.385306	0.243904	0.469205	0.0313124	-0.246458	0.242576	0.0129857	0.0947326	0.0342444
	12.9167	0.385306	0.24735	0.469205	0.0337319	-0.249708	0.245584	0.00531672	0.0962982	0.0282206
	12.9333	0.385306	0.247754	0.469205	0.035446	-0.249708	0.24773	0.00536537	0.101929	0.0283145
	12.95	0.385306	0.245657	0.469205	0.035446	-0.249708	0.24773	0.020997	0.102555	0.0499568
	12.9667	0.385306	0.244317	0.469205	0.0304475	-0.246941	0.239004	0.0153228	0.102159	0.045576
	12.9833	0.388921	0.24326	0.467463	0.0318646	-0.246941	0.240806	0.0142903	0.0913093	0.0448674
	13	0.3927	0.239287	0.467423	0.0362315	-0.250796	0.249379	0.0107905	0.093414	0.0330775
	13.0167	0.391697	0.240857	0.468679	0.0312552	-0.257978	0.248121	0.0107418	0.0937061	0.0329861
	13.0333	0.391995	0.246087	0.473059	0.0256625	-0.264552	0.244879	0.00504164	0.100308	0.0281349
	13.05	0.391995	0.246325	0.473059	0.0223216	-0.267793	0.242266	0.0178974	0.103612	0.0466281
	13.0667	0.391193	0.248399	0.472362	0.0194913	-0.262078	0.240089	0.0186292	0.0975966	0.0485168
	13.0833	0.388209	0.249081	0.469642	0.0194085	-0.252845	0.240026	0.0111365	0.0920096	0.0412302
	13.1	0.38363	0.252028	0.465645	0.0194085	-0.242821	0.240026	0.0040295	0.089954	0.0273717
	13.1167	0.37896	0.252828	0.461737	0.0194085	-0.230088	0.240026	0.00938974	0.0914721	0.0316793
	13.1333	0.374923	0.249915	0.45852	0.0194085	-0.219542	0.240026	0.00665109	0.0940903	0.0291143
	13.15	0.370736	0.246016	0.45521	0.0207445	-0.209475	0.242322	0.0136511	0.0961366	0.0430336
	13.1667	0.367271	0.236779	0.452513	0.0248272	-0.198415	0.24936	0.0164035	0.092842	0.0457171
	13.1833	0.365332	0.225115	0.451096	0.0281451	-0.190307	0.255106	0.0161664	0.0884278	0.0452602
	13.2	0.354433	0.210417	0.446707	0.0288172	-0.186168	0.256273	0.00539022	0.0889817	0.0273074
	13.2167	0.348007	0.197267	0.434549	0.0369818	-0.182214	0.258288	0.00767095	0.0893444	0.0298028
	13.2333	0.337757	0.185607	0.414962	0.0451715	-0.178323	0.260404	0.0122643	0.0894782	0.0351986
	13.25	0.327624	0.1751	0.396144	0.0530339	-0.181841	0.263096	0.011152	0.0928435	0.040453
	13.2667	0.319209	0.172107	0.380491	0.0598926	-0.183188	0.265498	0.0119837	0.0906647	0.0419205
	13.2833	0.312915	0.165673	0.368896	0.0646939	-0.181965	0.267229	0.0196532	0.0856825	0.0486137
	13.3	0.312883	0.158011	0.36888	0.0679036	-0.182278	0.268568	0.00979981	0.079227	0.0325494
	13.3167	0.313251	0.150818	0.369382	0.0698435	-0.178588	0.269817	0.00960737	0.0790493	0.032298
	13.3333	0.312879	0.148111	0.369319	0.0705698	-0.175622	0.270609	0.0108586	0.0828153	0.0343029
	13.35	0.312525	0.149388	0.369087	0.0708916	-0.172379	0.270871	0.0182475	0.0827773	0.0477312
	13.3667	0.311024	0.151265	0.368786	0.072315	-0.167786	0.273009	0.0178216	0.0807119	0.0475024
	13.3833	0.310199	0.153424	0.368627	0.073763	-0.154576	0.274866	0.019009	0.0707995	0.0485058
	13.4	0.30981	0.153363	0.368314	0.0742675	-0.13884	0.275506	0.0129561	0.0625775	0.0385698
	13.4167	0.309202	0.153039	0.367831	0.0748755	-0.123013	0.275971	0.00880637	0.0625815	0.0336504
	13.4333	0.308512	0.150323	0.366982	0.0751604	-0.107419	0.276345	0.0107044	0.0708635	0.0363251
	13.45	0.307866	0.149899	0.366473	0.0757275	-0.093171	0.277325	0.0184135	0.0720481	0.0484484
	13.4667	0.309316	0.147513	0.36972	0.077282	-0.085328	0.27965	0.0198507	0.0703944	0.0503203
	13.4833	0.312838	0.146095	0.376361	0.0775298	-0.0782262	0.280056	0.0186769	0.0582077	0.0489341
	13.5	0.316839	0.145253	0.384401	0.0741598	-0.0722883	0.279217	0.0166369	0.0582077	0.0441111
	13.5167	0.321662	0.144587	0.393782	0.0711328	-0.0694358	0.279484	0.0166067	0.0583835	0.0433211
	13.5333	0.327308	0.144406	0.404227	0.0720448	-0.0670899	0.285533	0.0146289	0.06643	0.0406627
	13.55	0.327578	0.144264	0.412536	0.0676591	-0.0665359	0.286712	0.0227857	0.0669411	0.0532098
	13.5667	0.329198	0.143588	0.41984	0.0611555	-0.06454	0.28533	0.0301767	0.0641055	0.063886
	13.5833	0.332855	0.142564	0.426693	0.0550149	-0.0627361	0.28409	0.0233386	0.0544804	0.0549564
	13.6	0.336944	0.143852	0.433533	0.0550149	-0.0594061	0.28409	0.019576	0.0540891	0.0473376
	13.6167	0.340602	0.143118	0.439575	0.0565892	-0.0575951	0.286816	0.0270583	0.0532316	0.0567319
	13.6333	0.336332	0.146091	0.437616	0.0566155	-0.0570658	0.286861	0.0264854	0.0637406	0.0555218
	13.65	0.335588	0.147106	0.437596	0.0577967	-0.0523801	0.28891	0.0309243	0.0591231	0.0639913
	13.6667	0.334823	0.148219	0.437191	0.0588849	-0.0523656	0.2908	0.0334035	0.0585802	0.0682726
	13.6833	0.332291	0.150079	0.436695	0.0588849	-0.053437	0.2908	0.034154	0.0488321	0.068419
	13.7	0.330553	0.149781	0.436167	0.0584769	-0.0560801	0.290268	0.0289568	0.0491178	0.0581682
	13.7167	0.330199	0.148395	0.435966	0.0566774	-0.0622307	0.288912	0.0308415	0.0488321	0.0604134
	13.7333	0.328697	0.146302	0.43546	0.0566774	-0.0702547	0.288912	0.0370482	0.0575788	0.070412
	13.75	0.32655	0.143969	0.434838	0.0566774	-0.0732638	0.288912	0.0343167	0.0590757	0.0677659
	13.7667	0.325454	0.139444	0.434317	0.0585165	-0.0732638	0.289293	0.0366629	0.0577921	0.0704211
	13.7833	0.323726	0.131518	0.433805	0.0638413	-0.0732638	0.290427	0.0456198	0.0489344	0.0817464
	13.8	0.320768	0.1274	0.428967	0.0692517	-0.0732638	0.29163	0.0395608	0.0473847	0.0718017
	13.8167	0.314644	0.122128	0.415028	0.0775727	-0.0732638	0.298043	0.0390386	0.0482001	0.07166
	13.8333	0.308454	0.118402	0.400009	0.0920568	-0.0732638	0.312995	0.0387877	0.0577016	0.071772
	13.85	0.300891	0.116412	0.384977	0.0971603	-0.0732638	0.314878	0.0456198	0.057404	0.0817464
	13.8667	0.29298	0.115574	0.370815	0.101777	-0.0736309	0.316641	0.0467802	0.0562197	0.0828273
	13.8833	0.285565	0.115272	0.35838	0.111709	-0.0698872	0.32593	0.0472761	0.0462061	0.083442
	13.9	0.277301	0.11473	0.34522	0.115767	-0.0666861	0.328187	0.0458022	0.0460624	0.0815284
	13.9167	0.270526	0.113504	0.334364	0.119512	-0.0622953	0.330047	0.0397349	0.0453413	0.0717984
	13.9333	0.264508	0.106871	0.325049	0.121577	-0.057034	0.32985	0.0415059	0.0552208	0.0740733
	13.95	0.259017	0.103171	0.317018	0.124584	-0.0510692	0.330643	0.0532985	0.0560678	0.0918578
	13.9667	0.254383	0.100447	0.311996	0.12102	-0.0510576	0.322498	0.0540976	0.0550263	0.0924348
	13.9833	0.24569	0.099232	0.305743	0.123543	-0.051047	0.322677	0.0539677	0.0377457	0.0924112
	14	0.237533	0.0988007	0.298905	0.126332	-0.0510296	0.323387	0.0468524	0.0387317	0.0825449
	14.0167	0.231684	0.0988007	0.292087	0.121284	-0.0510004	0.313016	0.0468441	0.0383303	0.0823755
	14.0333	0.230543	0.0996784	0.29096	0.121393	-0.0509536	0.308612	0.0471551	0.0470937	0.0821901
	14.05	0.23051	0.100574	0.290928	0.128169	-0.0508888	0.314859	0.0550734	0.0465478	0.0934812
	14.0667	0.229959	0.10149	0.29039	0.132119	-0.0522338	0.318495	0.0593572	0.0437967	0.100354
	14.0833	0.229353	0.102405	0.289806	0.134203	-0.0534661	0.31973	0.0544495	0.03451	0.0931866
	14.1	0.229075	0.101178	0.28954	0.139145	-0.0544778	0.325809	0.0474653	0.0327613	0.0826274
	14.1167	0.228278	0.101975	0.288784	0.143508	-0.0548235	0.331036	0.0519715	0.0311457	0.0896294
	14.1333	0.228253	0.102121	0.289021	0.144741	-0.0592645	0.332498	0.0484468	0.0410967	0.083164
	14.15	0.223654	0.103106	0.291081	0.14593	-0.0716756	0.333805	0.0551853	0.0416448	0.0936592
	14.1667	0.222617	0.103765	0.29547	0.146171	-0.0741396	0.33394	0.0594287	0.0402366	0.100665
	14.1833	0.225375	0.104197	0.300544	0.146396	-0.0741626	0.334011	0.0562567	0.0294058	0.0951913
	14.2	0.228702	0.10524	0.304796	0.144587	-0.074397	0.331504	0.048715	0.0293191	0.0835046
	14.2167	0.233673	0.106714	0.310803	0.14302	-0.0745043	0.330292	0.0487101	0.0287516	0.0834707
	14.2333	0.235692	0.108848	0.314392	0.148039	-0.0770947	0.339167	0.0487261	0.0355348	0.0835316
	14.25	0.236045	0.109505	0.31502	0.152937	-0.0817655	0.347923	0.0514713	0.0368731	0.0880493
	14.2667	0.234965	0.110236	0.314324	0.156681	-0.0868251	0.35463	0.0523309	0.0363168	0.0894156
	14.2833	0.233839	0.106902	0.31325	0.156856	-0.0907192	0.354796	0.0572924	0.0264041	0.0957846
	14.3	0.230515	0.102853	0.3128	0.157685	-0.0943037	0.35617	0.0438706	0.0259221	0.0743325
	14.3167	0.228069	0.0981991	0.311717	0.15835	-0.0943037	0.357323	0.0403051	0.0259582	0.0696442
	14.3333	0.226901	0.0929478	0.310592	0.16398	-0.0943037	0.362861	0.0418017	0.0350262	0.0729375
	14.35	0.226862	0.0905732	0.310555	0.169215	-0.090302	0.368417	0.0480068	0.0363716	0.0829611
	14.3667	0.217218	0.0902505	0.295501	0.174901	-0.0874298	0.372387	0.0487278	0.0346655	0.0833075
	14.3833	0.210218	0.0899383	0.285027	0.174798	-0.0851075	0.373072	0.0488974	0.0262462	0.0832146
	14.4	0.209931	0.089462	0.284744	0.177284	-0.0825954	0.377238	0.0415166	0.0259415	0.0709341
	14.4167	0.208816	0.0851952	0.283195	0.178515	-0.0791528	0.379243	0.0396659	0.0261127	0.0685414
	14.4333	0.207679	0.0797362	0.281629	0.178723	-0.0743519	0.379617	0.0398589	0.034982	0.0687716
	14.45	0.20633	0.0741038	0.279791	0.179569	-0.0671735	0.38114	0.0490896	0.0352975	0.0832486
	14.4667	0.199689	0.0714057	0.269764	0.181899	-0.0566085	0.385341	0.0468145	0.0350393	0.0804269
	14.4833	0.19502	0.0661854	0.263884	0.181899	-0.0409772	0.385341	0.0377692	0.0237601	0.07083
	14.5	0.190819	0.0661854	0.256398	0.182123	-0.0264067	0.385628	0.0389271	0.0233484	0.067076
	14.5167	0.188922	0.0661653	0.252385	0.18228	-0.0131286	0.385831	0.0389264	0.0238743	0.0668654
	14.5333	0.186932	0.0666166	0.249345	0.182628	-0.000958842	0.386279	0.0302037	0.0330222	0.0565505
	14.55	0.186903	0.0658499	0.249315	0.181532	0.00818138	0.388167	0.0470011	0.0331975	0.0803264
	14.5667	0.186625	0.0638785	0.249027	0.177954	0.00913652	0.391314	0.0472712	0.0328155	0.0811057
	14.5833	0.188493	0.0629014	0.251946	0.179059	0.00980118	0.398459	0.0378968	0.0238276	0.0713018
	14.6	0.190423	0.0619624	0.255154	0.181608	0.0106143	0.406402	0.0312822	0.0226996	0.0586485
	14.6167	0.190392	0.0610926	0.255393	0.180285	0.0107024	0.406461	0.0404483	0.0235996	0.0688377
	14.6333	0.191226	0.0602478	0.257024	0.180563	0.0107323	0.406847	0.0320253	0.0314115	0.0593336
	14.65	0.195665	0.059946	0.264507	0.181202	0.010768	0.407733	0.0380542	0.0307065	0.0713356
	14.6667	0.195195	0.0599706	0.264279	0.182706	0.010768	0.409826	0.046998	0.0302192	0.0807671
	14.6833	0.194311	0.0601069	0.263194	0.183583	0.0107	0.41105	0.0470541	0.0215855	0.0807784
	14.7	0.192329	0.0582528	0.262811	0.186635	0.0100203	0.413651	0.0313631	0.0206583	0.0586534
	14.7167	0.188772	0.056666	0.260736	0.186925	0.00987229	0.413822	0.0407407	0.0213897	0.0690565
	14.7333	0.187071	0.056666	0.26058	0.187563	0.00959267	0.414199	0.0410051	0.0276667	0.0695029
	14.75	0.18002	0.056666	0.250867	0.189432	0.00411351	0.415313	0.0381689	0.0281795	0.0713758
	14.7667	0.177262	0.056666	0.247632	0.189609	-0.000658337	0.415418	0.0386374	0.0269842	0.0721171
	14.7833	0.173126	0.056666	0.241811	0.19181	-0.00575855	0.416747	0.0481206	0.0193032	0.0814316
	14.8	0.172263	0.056666	0.240738	0.193114	-0.0101884	0.416107	0.0381014	0.018132	0.0653006
	14.8167	0.167508	0.0569427	0.23407	0.201984	-0.0148211	0.418514	0.03808	0.0170946	0.0652629
	14.8333	0.163158	0.0573478	0.228079	0.212961	-0.0211261	0.421392	0.0413201	0.0243995	0.0695651
	14.85	0.160285	0.0576842	0.224253	0.225021	-0.0275247	0.424576	0.0482637	0.0252106	0.0814495
	14.8667	0.149951	0.0563885	0.208642	0.237859	-0.0338539	0.429606	0.0460972	0.0245777	0.0789448
	14.8833	0.144228	0.0452304	0.200279	0.237859	-0.0356836	0.429606	0.0511274	0.0153886	0.0843162
	14.9	0.142756	0.0291229	0.1982	0.242774	-0.0363923	0.43191	0.0474343	0.012749	0.0763201
	14.9167	0.140186	0.00912811	0.194955	0.248669	-0.0342906	0.435522	0.0385921	0.0130057	0.0653347
	14.9333	0.133306	-0.013024	0.185837	0.2513	-0.0323969	0.437891	0.0387877	0.0217523	0.0653976
	14.95	0.13256	-0.0234631	0.18482	0.25441	-0.0318768	0.440032	0.0553909	0.0221052	0.0890716
	14.9667	0.131922	-0.0235029	0.182992	0.257387	-0.0315534	0.441636	0.0513092	0.021554	0.0841631
	14.9833	0.127141	-0.0237308	0.176717	0.259019	-0.0316435	0.442309	0.0513092	0.0120643	0.0841631
	15	0.126282	-0.0238458	0.175604	0.257021	-0.0330064	0.436148	0.0481264	0.0120643	0.0768584
	15.0167	0.121967	-0.0231602	0.170295	0.258977	-0.0332713	0.436972	0.0481292	0.0122768	0.0768172
	15.0333	0.121916	-0.0228304	0.170219	0.26022	-0.0334413	0.43871	0.0439652	0.0205322	0.0713418
	15.05	0.121173	-0.0222799	0.16911	0.260883	-0.0332092	0.439639	0.0555111	0.021028	0.0891676
	15.0667	0.121173	-0.0216702	0.16911	0.265435	-0.0276328	0.446076	0.057474	0.0194598	0.0919392
	15.0833	0.125289	-0.0215054	0.174157	0.264808	-0.0220185	0.446827	0.0508422	0.0105568	0.0837539
	15.1	0.126007	-0.0214232	0.175071	0.263796	-0.0131134	0.45067	0.0449666	0.0101056	0.0729887
	15.1167	0.129477	-0.0212095	0.179717	0.262507	-0.00672553	0.452759	0.0499477	0.0100093	0.0794022
	15.1333	0.13091	-0.010817	0.181688	0.262328	-0.00207769	0.453249	0.0507522	0.0174456	0.0802966
	15.15	0.127964	0.00177748	0.182417	0.262328	-8.35679e-05	0.453249	0.0574535	0.0187477	0.0914004
	15.1667	0.123659	0.0139404	0.182386	0.262328	0.00114776	0.453249	0.0602886	0.0172086	0.0956259
	15.1833	0.119696	0.0243164	0.18161	0.264391	-0.00207852	0.455567	0.0603363	0.00970486	0.0956335
	15.2	0.115918	0.0359225	0.179858	0.265832	-0.00825731	0.457103	0.0507999	0.00986466	0.0803014
	15.2167	0.11401	0.0458429	0.17963	0.262778	-0.0152801	0.453125	0.0537397	0.00963084	0.0843283
	15.2333	0.107897	0.0550792	0.173213	0.26267	-0.0191179	0.452295	0.0590011	0.0160677	0.0924087
	15.25	0.104382	0.0580618	0.170514	0.264351	-0.0186566	0.454129	0.0608896	0.0169199	0.0960838
	15.2667	0.103842	0.0575435	0.171936	0.26135	-0.0179013	0.450452	0.0660902	0.0163139	0.10324
	15.2833	0.10503	0.0572918	0.175833	0.263047	-0.0179455	0.454321	0.0681306	0.010818	0.106273
	15.3	0.105236	0.0568266	0.177041	0.266118	-0.0179766	0.459468	0.0607345	0.0105933	0.0954697
	15.3167	0.108628	0.0567437	0.182443	0.268985	-0.0179766	0.465108	0.0604356	0.00912238	0.09511
	15.3333	0.112099	0.0565742	0.188073	0.280767	-0.0192397	0.478672	0.0607454	0.0159937	0.0958192
	15.35	0.115254	0.0527781	0.192529	0.293097	-0.0192952	0.491555	0.0680388	0.0180728	0.106574
	15.3667	0.116314	0.0506107	0.193745	0.299138	-0.0269216	0.501118	0.0688405	0.0172162	0.107361
	15.3833	0.116314	0.0486109	0.193745	0.306534	-0.0277415	0.512417	0.0708598	0.0108324	0.109959
	15.4	0.116314	0.0476622	0.193745	0.30942	-0.0264746	0.51635	0.0701912	0.0107696	0.110538
	15.4167	0.116314	0.0449038	0.193745	0.30987	-0.0151627	0.516966	0.062975	0.0119867	0.0989366
	15.4333	0.116314	0.0378691	0.193745	0.308323	-0.010025	0.516417	0.0656113	0.0170904	0.102834
	15.45	0.116314	0.0313738	0.193745	0.307105	-0.00572067	0.515989	0.0767839	0.0187262	0.119545
	15.4667	0.119306	0.0310845	0.193932	0.306174	-0.0074249	0.515665	0.0780395	0.017715	0.120918
	15.4833	0.119718	0.0306574	0.194404	0.306902	-0.00864484	0.517417	0.0780395	0.0126153	0.120918
	15.5	0.12041	0.0293527	0.195202	0.306902	-0.0101415	0.517417	0.0708841	0.0126153	0.111907
	15.5167	0.12041	0.029163	0.195202	0.306902	-0.0170444	0.517417	0.0709554	0.0152582	0.111903
	15.5333	0.121336	0.0280233	0.195569	0.305034	-0.0173339	0.516419	0.0699477	0.0174018	0.110131
	15.55	0.121447	0.0269892	0.19514	0.299522	-0.0190225	0.513548	0.0783857	0.0218808	0.121952
	15.5667	0.120212	0.0257967	0.193181	0.293568	-0.0264289	0.510155	0.0844436	0.0206229	0.132268
	15.5833	0.119116	0.0255775	0.191453	0.284226	-0.0266962	0.500866	0.0779537	0.0208013	0.121687
	15.6	0.118092	0.0243386	0.18985	0.280239	-0.0246543	0.493996	0.0728706	0.0199279	0.115353
	15.6167	0.117107	0.0234658	0.188315	0.276565	-0.0217733	0.487696	0.0771255	0.0229745	0.122642
	15.6333	0.116129	0.028154	0.186803	0.27478	-0.0207704	0.485037	0.0777563	0.0252327	0.123122
	15.65	0.114993	0.0305336	0.185375	0.273983	-0.0174302	0.484133	0.0843687	0.0277046	0.131485
	15.6667	0.113524	0.0333331	0.183989	0.269776	-0.0146373	0.478736	0.0851289	0.0294021	0.133111
	15.6833	0.111167	0.0365666	0.181544	0.268617	-0.0128977	0.477247	0.0844027	0.0338822	0.13206
	15.7	0.109292	0.0372823	0.179869	0.267883	-0.00813609	0.476355	0.0781414	0.0353036	0.123215
	15.7167	0.106998	0.0403095	0.17799	0.266864	-0.00612548	0.475437	0.0789162	0.0376912	0.124398
	15.7333	0.105201	0.0419984	0.175369	0.26605	-0.00603364	0.474045	0.0829567	0.0466939	0.131789
	15.75	0.0970397	0.0430999	0.164611	0.26599	-0.00606753	0.473943	0.0847131	0.0447588	0.132132
	15.7667	0.0886319	0.0441018	0.153724	0.271151	-0.00607394	0.47583	0.0854035	0.043259	0.133051
	15.7833	0.0822096	0.0443567	0.146297	0.278966	-0.00581013	0.479845	0.0884432	0.034641	0.139162
	15.8	0.0769665	0.0453643	0.140684	0.287295	0.00314157	0.484211	0.0752437	0.0337795	0.122773
	15.8167	0.0743352	0.0453643	0.137895	0.294169	0.00598014	0.488135	0.0695165	0.0297952	0.118775
	15.8333	0.0731881	0.0472343	0.136449	0.299958	0.00745882	0.491595	0.0732611	0.0295902	0.126063
	15.85	0.0727375	0.0461575	0.135973	0.312429	0.00809691	0.505863	0.080049	0.0240466	0.13457
	15.8667	0.0707832	0.0447635	0.133744	0.316155	0.0081042	0.508929	0.0759002	0.0204732	0.128196
	15.8833	0.0705566	0.0437893	0.133442	0.316939	0.00813847	0.50943	0.0782503	0.0060918	0.133947
	15.9	0.0711365	0.0414125	0.133096	0.317006	0.00824317	0.509472	0.0714671	0	0.125937
	15.9167	0.0737922	0.0364749	0.131323	0.317447	0.00824317	0.509756
	15.9333	0.0726923	0.0317465	0.130332	0.31784	0.00829183	0.510008
	15.95	0.0726237	0.0275517	0.130271	0.318091	0.00845228	0.51017
	15.9667	0.0726908	0.0280179	0.130906	0.323872	0.00848888	0.520967
	15.9833	0.0704122	0.0282083	0.128409	0.331397	0.0103368	0.534037
	16	0.0703386	0.0301401	0.128344	0.33974	0.0106869	0.545771
	16.0167	0.0699393	0.0298237	0.127998	0.35451	0.00947073	0.564856
	16.0333	0.0689174	0.0296234	0.128124	0.365167	0.00825985	0.577034
	16.05	0.0682034	0.0296234	0.128638	0.371239	0.0069965	0.585151
	16.0667	0.069244	0.0296234	0.130443	0.373298	0.00573673	0.588678
	16.0833	0.0680629	0.0296234	0.129763	0.374807	0.00449209	0.591268
	16.1	0.0672024	0.0296234	0.131683	0.37997	0.00178002	0.596098
	16.1167	0.0659965	0.0293491	0.131677	0.377567	-0.00931643	0.593154
	16.1333	0.0652229	0.034438	0.133474	0.372347	-0.0162643	0.585927
	16.15	0.0639533	0.0374489	0.13303	0.372997	-0.0249625	0.58777
	16.1667	0.0627507	0.0397736	0.132652	0.370904	-0.0423663	0.585119
	16.1833	0.0602367	0.0395049	0.131046	0.365203	-0.0579603	0.57762
	16.2	0.0570751	0.0313376	0.12812	0.368326	-0.058032	0.579545
	16.2167	0.0530359	0.0301673	0.125847	0.370974	-0.0581216	0.582059
	16.2333	0.0498645	0.0291856	0.123969	0.379304	-0.0582289	0.591889
	16.25	0.046448	0.0291856	0.121316	0.382676	-0.0583455	0.595533
	16.2667	0.0472912	0.0291856	0.120883	0.384569	-0.0560036	0.597348
	16.2833	0.0475708	0.0291856	0.120573	0.395274	-0.051343	0.610603
	16.3	0.049264	0.0308116	0.121228	0.389047	-0.0513997	0.602622
	16.3167	0.0506124	0.0303939	0.122271	0.384828	-0.0514395	0.596562
	16.3333	0.0518797	0.0305248	0.123274	0.386201	-0.051467	0.599624
	16.35	0.054591	0.0305248	0.125493	0.385361	-0.0514825	0.595338
	16.3667	0.0558372	0.0242248	0.12663	0.380467	-0.0376753	0.584884
	16.3833	0.0526873	0.00314328	0.122533	0.378752	-0.0280785	0.57865
	16.4	0.0500586	0.00317581	0.122219	0.379252	-0.0224501	0.57526
	16.4167	0.0495606	0.0031775	0.122162	0.372224	-0.0224501	0.561315
	16.4333	0.0557043	0.00208033	0.127873	0.371695	-0.0218663	0.556536
	16.45	0.058412	-0.000965992	0.133302	0.374142	-0.0156085	0.55703
	16.4667	0.0630955	-0.00345776	0.138395	0.377173	-0.00695363	0.559055
	16.4833	0.0670288	-0.00937611	0.142761	0.374323	-0.00583334	0.560013
	16.5	0.0717451	-0.00896995	0.145555	0.368479	-0.00573188	0.558564
	16.5167	0.0734084	-0.0103673	0.146541	0.362878	-0.00380798	0.557914
	16.5333	0.0740718	-0.0103673	0.146713	0.361803	-0.00189566	0.564232
	16.55	0.0765414	-0.0103673	0.14884	0.354134	-0.00114126	0.560848
	16.5667	0.0757612	-0.0103673	0.147714	0.357104	-0.000302541	0.565018
	16.5833	0.0752185	-0.00853138	0.146935	0.36625	-0.00191036	0.576189
	16.6	0.0750314	-0.00520162	0.147709	0.370473	-0.00318859	0.577719
	16.6167	0.0750941	-0.00256535	0.148842	0.379921	-0.00417775	0.585498
	16.6333	0.076299	-1.81685e-05	0.150793	0.389735	-0.00514602	0.59198
	16.65	0.0755706	0.00049336	0.152774	0.401458	-0.0109345	0.60007
	16.6667	0.0768438	0.00030019	0.154637	0.403916	-0.0172947	0.60489
	16.6833	0.0766305	-0.00508543	0.155056	0.405612	-0.0213486	0.60856
	16.7	0.0744305	-0.0146479	0.15427	0.410135	-0.0213486	0.615674
	16.7167	0.0690349	-0.0222694	0.148951	0.41211	-0.0227067	0.618419
	16.7333	0.0690454	-0.0229236	0.150224	0.415098	-0.0241068	0.621912
	16.75	0.0687495	-0.0251595	0.1501	0.429084	-0.0254112	0.633136
	16.7667	0.0688281	-0.0264139	0.15165	0.431896	-0.0265004	0.634987
	16.7833	0.0676641	-0.0294025	0.152519	0.433121	-0.0273112	0.635536
	16.8	0.0683992	-0.0301593	0.153588	0.43611	-0.0278691	0.638131
	16.8167	0.0683922	-0.0303856	0.153581	0.43877	-0.0282866	0.639467
	16.8333	0.0617744	-0.031291	0.145918	0.443541	-0.0287025	0.643217
	16.85	0.0596046	-0.031291	0.143432	0.444128	-0.0277514	0.639872
	16.8667	0.058136	-0.031312	0.141928	0.444105	-0.0245261	0.639015
	16.8833	0.0532158	-0.0318296	0.137232	0.446585	-0.0204977	0.64023
	16.9	0.0508617	-0.0308807	0.135069	0.450119	-0.0170548	0.641573
	16.9167	0.0491046	-0.0305715	0.134137	0.450805	-0.0141253	0.639755
	16.9333	0.0509008	-0.0353012	0.137219	0.453056	-0.0110761	0.640765
	16.95	0.0491231	-0.0349009	0.136117	0.452232	-0.00825756	0.639141
	16.9667	0.0528747	-0.0405803	0.137935	0.452234	-0.00448334	0.637588
	16.9833	0.056536	-0.0392503	0.140388	0.453019	-0.000126352	0.637672
	17	0.0615614	-0.0377516	0.143404	0.465594	0.00362004	0.648198
	17.0167	0.0678536	-0.0337838	0.14895	0.471772	0.00654145	0.65057
	17.0333	0.0740348	-0.02792	0.153184	0.478403	0.00561338	0.65571
	17.05	0.0740348	-0.0212904	0.153184	0.480828	0.00537477	0.657044
	17.0667	0.0732724	-0.0191712	0.151993	0.480972	0.00514623	0.657094
	17.0833	0.0721521	-0.0191148	0.150252	0.48236	0.00492739	0.659137
	17.1	0.0719387	-0.0129716	0.149922	0.480148	0.00479711	0.65624
	17.1167	0.0708289	-0.0126539	0.148261	0.478745	0.00459714	0.65398
	17.1333	0.0676694	-0.0097755	0.143518	0.479468	0.00455597	0.652985
	17.15	0.0661637	-0.0100946	0.141547	0.482046	0.00532492	0.652347
	17.1667	0.0650346	-0.00420578	0.140229	0.484692	0.00162813	0.649592
	17.1833	0.0650237	0.008054	0.140213	0.478889	-0.0192295	0.646607
	17.2	0.0650492	0.008054	0.140258	0.484918	-0.0512074	0.648206
	17.2167	0.0645888	0.008054	0.142129	0.489088	-0.0512756	0.647352
	17.2333	0.059189	0.00680706	0.142137	0.493537	-0.0534797	0.648566
	17.25	0.053618	0.0050592	0.141821	0.481765	-0.0559624	0.629133
	17.2667	0.0509854	0.00338366	0.141521	0.47834	-0.0588985	0.624213
	17.2833	0.0504463	0.00167339	0.140893	0.478024	-0.062274	0.623329
	17.3	0.0496267	-8.8388e-05	0.13992	0.477798	-0.0660506	0.622988
	17.3167	0.0479073	-0.00189537	0.137251	0.472308	-0.0700947	0.612755
	17.3333	0.0481954	-0.00107052	0.137474	0.47275	-0.0741591	0.613017
	17.35	0.0485033	-0.000399309	0.137414	0.473771	-0.0779355	0.613632
	17.3667	0.0478422	-0.00293414	0.136372	0.468731	-0.081041	0.612184
	17.3833	0.0459311	-0.0198441	0.134126	0.468757	-0.05828	0.6122
	17.4	0.0445935	-0.0515818	0.13297	0.469219	-0.0468294	0.612489
	17.4167	0.0430576	-0.080652	0.131679	0.470893	-0.0423929	0.613546
	17.4333	0.0413371	-0.103049	0.129747	0.47858	-0.0413299	0.616593
	17.45	0.0414268	-0.115049	0.130037	0.48145	-0.0418491	0.618066
	17.4667	0.0411707	-0.119405	0.129876	0.482761	-0.0426649	0.618678
	17.4833	0.0410507	-0.123386	0.130166	0.487359	-0.0452532	0.621288
	17.5	0.0399707	-0.123661	0.129036	0.498967	-0.0485218	0.633277
	17.5167	0.040115	-0.122319	0.129408	0.500465	-0.0492646	0.634737
	17.5333	0.0406437	-0.121271	0.130588	0.50808	-0.04709	0.639102
	17.55	0.0413315	-0.120419	0.131715	0.512589	-0.0456931	0.643372
	17.5667	0.0356363	-0.120364	0.126593	0.514498	-0.0447308	0.6451
	17.5833	0.0245675	-0.120482	0.118065	0.519824	-0.0446123	0.648964
	17.6	0.0173323	-0.120591	0.112723	0.523985	-0.0446123	0.653951
	17.6167	0.0181399	-0.120618	0.114027	0.525554	-0.0443734	0.656568
	17.6333	0.0181887	-0.117885	0.114138	0.539505	-0.042617	0.665931
	17.65	0.0195591	-0.109901	0.116707	0.542434	-0.0428658	0.669909
	17.6667	0.0219753	-0.099371	0.120695	0.547942	-0.0431908	0.678057
	17.6833	0.0229752	-0.0877778	0.122681	0.547543	-0.0422923	0.677875
	17.7	0.0227137	-0.0757777	0.122748	0.5455	-0.0392193	0.675958
	17.7167	0.0230486	-0.0662643	0.123385	0.543449	-0.0369307	0.672815
	17.7333	0.0226255	-0.0590096	0.123353	0.542097	-0.0347038	0.670684
	17.75	0.0231576	-0.0533827	0.124463	0.539217	-0.0325788	0.667923
	17.7667	0.0239638	-0.0540402	0.12635	0.538374	-0.030433	0.666458
	17.7833	0.0331575	-0.0519497	0.135187	0.53653	-0.0288617	0.664015
	17.8	0.0401872	-0.0476551	0.143155	0.534816	-0.0281965	0.661705
	17.8167	0.0461469	-0.046795	0.151058	0.525544	-0.028225	0.656721
	17.8333	0.0495635	-0.0459573	0.155583	0.520265	-0.0284645	0.654165
	17.85	0.051737	-0.0457556	0.157875	0.522136	-0.0282338	0.656326
	17.8667	0.0524441	-0.0437712	0.15876	0.517646	-0.0261169	0.648639
	17.8833	0.0545304	-0.0433571	0.161523	0.510761	-0.0232573	0.640581
	17.9	0.0545765	-0.0429416	0.161341	0.507	-0.019641	0.637538
	17.9167	0.0542867	-0.0391716	0.161047	0.505852	-0.0153632	0.63647
	17.9333	0.0555615	-0.0362703	0.162741	0.499911	-0.00940902	0.633966
	17.95	0.0560737	-0.034166	0.163289	0.498633	-0.00333172	0.632025
	17.9667	0.0565923	-0.0327719	0.164235	0.495269	-0.00368513	0.630173
	17.9833	0.0569241	-0.0325562	0.164113	0.491841	-0.00392317	0.628425
	18	0.0577382	-0.0321629	0.165084	0.490597	-0.00394848	0.626777
	18.0167	0.0591378	-0.0272291	0.166788	0.487755	-0.00546342	0.626945
	18.0333	0.0583491	-0.0220096	0.165532	0.49285	-0.00703046	0.635014
	18.05	0.0590585	-0.0247919	0.16599	0.495883	-0.00836449	0.642268
	18.0667	0.0596035	-0.027779	0.166429	0.499654	-0.00933906	0.648325
	18.0833	0.059231	-0.0308877	0.165919	0.502019	-0.0103024	0.652175
	18.1	0.059514	-0.0308877	0.165964	0.503189	-0.0115577	0.652145
	18.1167	0.0585916	-0.0301466	0.165028	0.504298	-0.0127149	0.650475
	18.1333	0.0543368	-0.0284275	0.16022	0.504448	-0.0162208	0.649568
	18.15	0.0530801	-0.0265945	0.15746	0.504448	-0.0238225	0.649568
	18.1667	0.05371	-0.0261441	0.157506	0.504448	-0.0315612	0.649568
	18.1833	0.05371	-0.0242704	0.157506	0.504448	-0.036695	0.649568
	18.2	0.0545932	-0.0230928	0.158323	0.504448	-0.0371452	0.649568
	18.2167	0.0578726	-0.0320843	0.161422	0.504228	-0.038577	0.649327
	18.2333	0.0589577	-0.0425503	0.16247	0.50014	-0.0400334	0.645043
	18.25	0.0544553	-0.0425789	0.153321	0.501427	-0.0413503	0.645073
	18.2667	0.0498739	-0.0433875	0.143648	0.501754	-0.0424976	0.638305
	18.2833	0.0449646	-0.0443826	0.133924	0.499958	-0.0444741	0.627779
	18.3	0.0405424	-0.0449901	0.126482	0.496315	-0.0462	0.617615
	18.3167	0.0382449	-0.0467704	0.123759	0.496694	-0.0477759	0.616131
	18.3333	0.0365453	-0.0482024	0.121797	0.49722	-0.049642	0.614683
	18.35	0.0336857	-0.050107	0.120888	0.497334	-0.0503425	0.614725
	18.3667	0.0300911	-0.050936	0.119222	0.499429	-0.0425277	0.615514
	18.3833	0.0250924	-0.0516499	0.113516	0.499591	-0.041615	0.615577
	18.4	0.023809	-0.0551608	0.11164	0.500604	-0.0411531	0.615967
	18.4167	0.0217383	-0.0582359	0.108506	0.503568	-0.0388708	0.619216
	18.4333	0.0183905	-0.0582168	0.105175	0.504547	-0.0373367	0.620788
	18.45	0.0217383	-0.064828	0.108506	0.506844	-0.0358871	0.624501
	18.4667	0.0225125	-0.0651594	0.109363	0.506293	-0.033646	0.624283
	18.4833	0.0284897	-0.065532	0.115881	0.505607	-0.0335567	0.624014
	18.5	0.0301663	-0.066557	0.117951	0.50992	-0.0338134	0.633592
	18.5167	0.0340107	-0.0672641	0.123136	0.502838	-0.0337207	0.63054
	18.5333	0.038008	-0.067456	0.128451	0.495714	-0.0331537	0.627548
	18.55	0.0410939	-0.0688198	0.133265	0.485185	-0.0336232	0.62338
	18.5667	0.0436144	-0.0664424	0.136393	0.474027	-0.0336712	0.619417
	18.5833	0.045385	-0.0663789	0.138411	0.463158	-0.0341356	0.617018
	18.6	0.045385	-0.0663784	0.138411	0.457443	-0.0343218	0.62305
	18.6167	0.0447416	-0.0660461	0.137398	0.453465	-0.0339897	0.629027
	18.6333	0.0443141	-0.0606599	0.136381	0.458219	-0.0336277	0.635946
	18.65	0.0551639	-0.0510705	0.149523	0.460656	-0.0322864	0.639907
	18.6667	0.0575472	-0.0450155	0.152148	0.460721	-0.0336748	0.640013
	18.6833	0.0622541	-0.0415655	0.157978	0.460829	-0.0396657	0.640188
	18.7	0.0657162	-0.0395943	0.162559	0.460829	-0.0489121	0.640188
	18.7167	0.0657162	-0.0388699	0.162559	0.459957	-0.059235	0.639628
	18.7333	0.0657162	-0.0391162	0.162559	0.458838	-0.0676283	0.638915
	18.75	0.0657162	-0.0266346	0.162559	0.456639	-0.0748099	0.63753
	18.7667	0.0655467	-0.0151062	0.16232	0.456484	-0.077948	0.637434
	18.7833	0.065267	-0.00560618	0.162319	0.455168	-0.0785801	0.636617
	18.8	0.0648875	-0.00805786	0.162317	0.459305	-0.0799713	0.636671
	18.8167	0.0641956	-0.00843863	0.162314	0.460812	-0.0802592	0.633818
	18.8333	0.0565714	-0.00941087	0.153564	0.457897	-0.0813733	0.623015
	18.85	0.0492789	-0.0123128	0.145101	0.461012	-0.0815971	0.622022
	18.8667	0.0422447	-0.0127962	0.137986	0.46533	-0.0818632	0.62107
	18.8833	0.0343133	-0.0127962	0.129832	0.467848	-0.0822023	0.618006
	18.9	0.026295	-0.0111776	0.120301	0.467735	-0.0822023	0.614031
	18.9167	0.0198519	-0.0105257	0.111666	0.469263	-0.0818632	0.615262
	18.9333	0.018232	-0.0105449	0.108833	0.473635	-0.0814783	0.621566
	18.95	0.0168585	-0.00853138	0.10668	0.476097	-0.0740647	0.625348
	18.9667	0.015986	-0.0171607	0.10457	0.47922	-0.0732307	0.630866
	18.9833	0.0165277	-0.0270606	0.10441	0.483793	-0.0743299	0.638429
	19	0.0168434	-0.0359845	0.104349	0.486266	-0.0749109	0.643335
	19.0167	0.0167261	-0.0405894	0.104024	0.491258	-0.0749379	0.652034
	19.0333	0.017357	-0.0409872	0.105003	0.492009	-0.0750572	0.653487
	19.05	0.0176921	-0.0408532	0.105524	0.489915	-0.0750647	0.651381
	19.0667	0.0183069	-0.0421466	0.106655	0.480619	-0.0752442	0.636873
	19.0833	0.0172355	-0.0423845	0.106566	0.474449	-0.0752732	0.633901
	19.1	0.0170891	-0.0401135	0.106554	0.469933	-0.0742416	0.627006
	19.1167	0.0217027	-0.0405957	0.11127	0.463732	-0.0746638	0.617588
	19.1333	0.0275256	-0.0402984	0.117792	0.458513	-0.0747559	0.61266
	19.15	0.032759	-0.0397888	0.124453	0.454451	-0.0788671	0.610164
	19.1667	0.0351722	-0.0408224	0.127372	0.456247	-0.0788478	0.616333
	19.1833	0.0337544	-0.0412098	0.12624	0.45901	-0.0786485	0.621143
	19.2	0.0336244	-0.0462681	0.126071	0.470509	-0.0786044	0.638747
	19.2167	0.030441	-0.0549195	0.124067	0.47385	-0.0786044	0.644036
	19.2333	0.029098	-0.055458	0.124049	0.478337	-0.0786044	0.651038
	19.25	0.0284364	-0.0564691	0.12404	0.48432	-0.0786044	0.660334
	19.2667	0.0288669	-0.0564691	0.124722	0.489334	-0.0786044	0.664218
	19.2833	0.0280378	-0.0564691	0.126061	0.490124	-0.0786044	0.661946
	19.3	0.0284592	-0.0564691	0.1268	0.493202	-0.0786044	0.663719
	19.3167	0.0293676	-0.0567185	0.128639	0.499144	-0.0743179	0.670468
	19.3333	0.0273313	-0.0567525	0.128819	0.494811	-0.0630498	0.665685
	19.35	0.0272553	-0.0595261	0.128873	0.495898	-0.0546212	0.668658
	19.3667	0.0264041	-0.0602906	0.130212	0.495086	-0.0503288	0.667535
	19.3833	0.023394	-0.060526	0.127275	0.495086	-0.0502444	0.667535
	19.4	0.0238305	-0.0581197	0.127872	0.495086	-0.0527036	0.667535
	19.4167	0.0266115	-0.0458645	0.13171	0.495376	-0.0532199	0.667935
	19.4333	0.0309373	-0.034367	0.137802	0.495898	-0.0535122	0.668658
	19.45	0.0337043	-0.0246602	0.137973	0.496507	-0.0549944	0.669504
	19.4667	0.0339667	-0.0171299	0.138195	0.499116	-0.0559046	0.67333
	19.4833	0.0341739	-0.0118426	0.138331	0.502118	-0.0568295	0.678541
	19.5	0.0344563	-0.00926477	0.138735	0.499485	-0.0570117	0.677468
	19.5167	0.0348142	-0.00860157	0.139248	0.490998	-0.0570133	0.676421
	19.5333	0.0351132	-0.00742215	0.139765	0.474695	-0.0575015	0.668194
	19.55	0.0350569	-0.00320333	0.139827	0.456892	-0.0609966	0.659442
	19.5667	0.0425128	0.00104363	0.149455	0.444681	-0.0643933	0.651283
	19.5833	0.052603	0.00530392	0.165249	0.442069	-0.0694194	0.647689
	19.6	0.0525291	0.00653704	0.165289	0.442069	-0.0741251	0.647689
	19.6167	0.0522411	0.00767656	0.165447	0.441585	-0.078884	0.64745
	19.6333	0.0504604	0.00767656	0.165445	0.439558	-0.0820355	0.646454
	19.65	0.0503066	0.00911611	0.165445	0.441804	-0.0822915	0.649875
	19.6667	0.049962	0.00911611	0.165445	0.438819	-0.0840816	0.648444
	19.6833	0.049962	0.00911611	0.165445	0.441004	-0.0843462	0.652525
	19.7	0.049962	0.00911611	0.165445	0.443011	-0.0853836	0.656116
	19.7167	0.0483296	0.00911611	0.165444	0.441839	-0.0853836	0.657853
	19.7333	0.047432	0.00891421	0.165443	0.438226	-0.0853836	0.653893
	19.75	0.046795	0.00891421	0.164964	0.444279	-0.0853836	0.656484
	19.7667	0.0449425	0.00830732	0.162508	0.451986	-0.0845179	0.660064
	19.7833	0.0416028	0.00617018	0.158255	0.46043	-0.084924	0.664216
	19.8	0.0374664	0.00275168	0.153012	0.468895	-0.084921	0.668644
	19.8167	0.0352902	-0.00238172	0.150309	0.477018	-0.0782473	0.673159
	19.8333	0.0352347	-0.0097338	0.150241	0.483756	-0.0698997	0.677112
	19.85	0.0340314	-0.0208234	0.148763	0.484494	-0.0601798	0.678089
	19.8667	0.0340199	-0.0332339	0.148749	0.484311	-0.0518272	0.681064
	19.8833	0.0338356	-0.0403287	0.148524	0.481526	-0.0444656	0.680429
	19.9	0.0320349	-0.040904	0.146339	0.47964	-0.0366775	0.680458
	19.9167	0.03171	-0.0401427	0.145947	0.475456	-0.0294914	0.67725
	19.9333	0.0315039	-0.0379174	0.145813	0.470716	-0.0265703	0.673159
	19.95	0.0318008	-0.0348979	0.146217	0.466515	-0.0240681	0.670045
	19.9667	0.0290128	-0.032571	0.142654	0.465188	-0.0220697	0.66958
	19.9833	0.0286386	-0.0308636	0.142651	0.462725	-0.020164	0.666146
	20	0.0286386	-0.029649	0.142651	0.461793	-0.0200476	0.664729
	20.0167	0.028915	-0.029649	0.142983	0.459101	-0.0200476	0.662874
	20.0333	0.0295648	-0.0304047	0.143768	0.456832	-0.0200476	0.661423
	20.05	0.0298897	-0.0292771	0.144161	0.454824	-0.0200476	0.660155
	20.0667	0.0310208	-0.0271141	0.144608	0.455134	-0.0200476	0.662015
	20.0833	0.0320407	-0.0249525	0.143753	0.455626	-0.0200476	0.664185
	20.1	0.0325387	-0.0236547	0.142725	0.453622	-0.0185609	0.663024
	20.1167	0.0322205	-0.0174411	0.140538	0.454938	-0.0186251	0.664865
	20.1333	0.0322628	0.000815465	0.138055	0.453798	-0.0184474	0.664673
	20.15	0.028329	0.0228303	0.132804	0.453798	-0.0182045	0.664673
	20.1667	0.0260248	0.0332223	0.129666	0.453798	-0.0264813	0.664673
	20.1833	0.0237365	0.036534	0.126779	0.453798	-0.0476423	0.664673
	20.2	0.0230866	0.0365098	0.125968	0.453798	-0.0700223	0.664673
	20.2167	0.0230866	0.0326342	0.125968	0.453798	-0.0890684	0.664673
	20.2333	0.0230684	0.0274294	0.125943	0.453798	-0.0884566	0.664673
	20.25	0.02151	0.0274294	0.124945	0.453798	-0.088306	0.664673
	20.2667	0.0203263	0.0271218	0.124707	0.453798	-0.0869663	0.664673
	20.2833	0.0195312	0.0266106	0.123615	0.455343	-0.087391	0.665607
	20.3	0.0130007	0.0231159	0.115601	0.462799	-0.0886486	0.670144
	20.3167	0.0128195	0.0175379	0.115348	0.467938	-0.0896299	0.672399
	20.3333	0.0121417	0.0122054	0.114406	0.467938	-0.092301	0.672399
	20.35	0.0117153	0.0111079	0.113815	0.467938	-0.088659	0.672399
	20.3667	0.0117153	0.0133665	0.113815	0.467938	-0.0861995	0.672399
	20.3833	0.0117153	0.0141749	0.113815	0.467938	-0.085916	0.672399
	20.4	0.0117153	0.0181596	0.113815	0.467938	-0.0766308	0.672399
	20.4167	0.0117153	0.0214843	0.113815	0.467938	-0.0605434	0.672399
	20.4333	0.00867922	0.0137943	0.113786	0.462816	-0.0462194	0.665333
	20.45	0.00433503	-0.00261054	0.113186	0.460046	-0.0290818	0.66187
	20.4667	0.00474654	-0.00552397	0.113787	0.459707	-0.0184146	0.661791
	20.4833	0.0115287	-0.00586641	0.122319	0.459175	-0.00887681	0.661667
	20.5	0.0192993	-0.00960584	0.132411	0.456789	-0.00216108	0.660307
	20.5167	0.0236703	-0.0110318	0.138225	0.447481	0.00211493	0.654252
	20.5333	0.0238474	-0.015293	0.138461	0.438108	0.00529049	0.648491
	20.55	0.0249676	-0.0191295	0.139964	0.42939	0.00603443	0.643338
	20.5667	0.0250979	-0.0183316	0.140139	0.421426	0.00633715	0.638885
	20.5833	0.0252227	-0.0231824	0.140307	0.414465	0.00644149	0.635183
	20.6	0.0271193	-0.0269539	0.142876	0.409632	0.00722013	0.632712
	20.6167	0.0280811	-0.0290611	0.144189	0.406911	0.00660957	0.628919
	20.6333	0.0292773	-0.0296832	0.144416	0.406911	0.00644869	0.628919
	20.65	0.0322054	-0.0302921	0.14505	0.405914	0.00505585	0.630326
	20.6667	0.0322054	-0.0298786	0.14505	0.40612	0.00456301	0.633858
	20.6833	0.0327387	-0.0293216	0.145774	0.403996	0.00439651	0.633097
	20.7	0.0346179	-0.0273737	0.148257	0.403197	0.00299747	0.632814
	20.7167	0.0361842	-0.0270991	0.150256	0.403197	0.00385768	0.632814
	20.7333	0.0373221	-0.0240873	0.151691	0.403197	0.00390601	0.632814
	20.75	0.037643	-0.0223684	0.152066	0.40526	0.0035974	0.635671
	20.7667	0.0373473	-0.0195664	0.151664	0.405918	0.00339202	0.636586
	20.7833	0.0419806	-0.0176752	0.155116	0.419563	0.00366203	0.649693
	20.8	0.0408477	-0.0159232	0.15293	0.41705	0.00322274	0.645394
	20.8167	0.0413416	-0.0159519	0.150242	0.407178	-0.00729364	0.63072
	20.8333	0.0405336	-0.0153135	0.148262	0.402654	-0.0146509	0.623597
	20.85	0.0378106	-0.0024465	0.143652	0.394907	-0.0122998	0.612794
	20.8667	0.0356812	0.00343604	0.139634	0.390969	-0.0109964	0.606565
	20.8833	0.0282885	0.00333198	0.12822	0.383715	-0.0108287	0.593982
	20.9	0.0237941	0.00333198	0.122449	0.384159	-0.000789916	0.591957
	20.9167	0.0191306	0.00333198	0.116529	0.382574	-0.000793729	0.586933
	20.9333	0.0163235	0.0030842	0.113059	0.385713	-0.000794295	0.587563
	20.95	0.0140934	0.0030842	0.1101	0.384262	-0.000795979	0.585482

## Sheet: Figure 3C
	Figure 3C
		X	posPk	X	negPk
	P1	1	158.03	2	-72.204
	P2	1	118.01	2	-47.4976
	P3	1	118.812	2	-34.2646
	P4	1	136.516	2	-16.9493
	Mn peakPD Bar	1	132.834	2	-42.6172
	Mn peakPD SEM Lower	1	123.411	2	-46.8139
	Mn peakPD SEM Upper	1	142.258	2	-38.4178

## Sheet: Figure 3D
	Figure 3D
		X	posC	X	negC
	P1	1	0.948102	2	0.857535
	P2	1	0.853576	2	0.855671
	P3	1	0.926401	2	0.673818
	P4	1	0.87345	2	0.69415
	Mn CC Bar	1	0.890382	2	0.778239
	Mn CC SEM Lower	1	0.872865	2	0.730287
	Mn CC SEM Upper	1	0.9125	2	0.830298

## Sheet: Figure 5A
Figure 5A
	time	act-BP	SE Lower linit	SE Upper limit	pred-BP	SE Lower linit	SE Upper limit
	0.1	0.0706565	0.0528286	0.081813	0.06376	0.0314938	0.107832
	0.216667	0.0814707	0.0498897	0.0957016	0.0928016	0.0484191	0.131667
	0.233333	0.0787887	0.0643731	0.091824	0.0972129	0.0452435	0.137143
	0.283333	0.0722015	0.0666244	0.0898691	0.0895329	0.0642991	0.128767
	0.333333	0.0738845	0.062726	0.0992804	0.0586244	0.0797304	0.0930414
	0.4	0.0715354	0.0618274	0.100029	0.0554965	0.0815321	0.0821908
	0.466667	0.0768936	0.0640285	0.107427	0.116765	0.0798693	0.155679
	0.633333	0.0754923	0.0639277	0.112641	0.0680473	0.060122	0.102586
	0.65	0.0805604	0.0575036	0.117571	0.0651152	0.045796	0.0984985
	0.7	0.0763263	0.0617888	0.115712	0.0820738	0.035	0.116351
	0.733333	0.0763917	0.0593154	0.115782	0.10414	0.0357659	0.141397
	0.766667	0.092727	0.0561257	0.139178	0.122844	0.0407576	0.164317
	0.8	0.0856318	0.0562215	0.133633	0.133044	0.0954754	0.181091
	0.833333	0.0886013	0.0468837	0.139021	0.135376	0.0868245	0.190678
	0.85	0.0944942	0.0466682	0.141986	0.134612	0.0465566	0.192234
	1.01667	0.0988049	0.0415769	0.157026	0.0945525	0.0670413	0.139353
	1.03333	0.100911	0.0437461	0.158408	0.0911049	0.0438214	0.137245
	1.25	0.110384	0.0334133	0.163153	0.135218	0.0510988	0.176262
	1.3	0.103237	0.0422537	0.155378	0.121105	0.0742279	0.155088
	1.5	0.0963754	0.0421711	0.139598	0.13059	0.0764456	0.174437
	1.56667	0.0997302	0.0426858	0.136314	0.142203	0.0526401	0.188953
	1.65	0.100075	0.0441156	0.13717	0.117851	0.0427487	0.165491
	1.66667	0.0943035	0.0408256	0.125584	0.117435	0.0396278	0.164442
	1.85	0.109401	0.0438021	0.14875	0.101914	0.0404316	0.139521
	1.98333	0.120177	0.0432467	0.15979	0.15335	0.0451397	0.202158
	2	0.115212	0.0412146	0.159599	0.164545	0.0614339	0.21475
	2.05	0.122105	0.0438037	0.162709	0.178439	0.0294777	0.228058
	2.25	0.128803	0.0442936	0.17335	0.137331	0.0394914	0.193004
	2.28333	0.144375	0.0388422	0.19795	0.157654	0.0277505	0.219926
	2.6	0.176138	0.0404541	0.24645	0.19754	0.0440792	0.252859
	2.61667	0.17029	0.0387231	0.23484	0.195032	0.0531508	0.25034
	2.68333	0.179527	0.0364817	0.243969	0.182251	0.0650171	0.244666
	2.73333	0.181337	0.0294348	0.24845	0.190487	0.0600544	0.262268
	3	0.185262	0.0275129	0.24678	0.228535	0.0345034	0.300658
	3.01667	0.18442	0.0269089	0.246654	0.231759	0.00871187	0.305295
	3.03333	0.188523	0.0208916	0.249575	0.233413	0.0091882	0.306067
	3.05	0.191634	0.0173845	0.250122	0.233023	0.0168433	0.302667
	3.15	0.202786	0.00859399	0.262321	0.203505	0.0290108	0.254728
	3.3	0.222852	0.016212	0.290551	0.215941	0.0175768	0.291262
	3.81667	0.254521	0.0160812	0.320704	0.310115	0.0366918	0.374524
	3.85	0.268265	0.0115362	0.340454	0.306061	0.0506083	0.370131
	3.93333	0.27129	0.0189474	0.342536	0.333584	0.0541073	0.404901
	3.95	0.275538	0.0090964	0.348088	0.339998	0.0554287	0.410515
	4	0.271603	0.0191798	0.339518	0.341503	0.053139	0.401951
	4.01667	0.277136	0.0105892	0.345967	0.335828	0.0253433	0.3919
	4.08333	0.276884	0.0302992	0.337556	0.311144	0.057625	0.364157
	4.23333	0.273714	0.0236946	0.320293	0.376114	0.0591879	0.457882
	4.35	0.329708	0.0302577	0.360372	0.393651	0.0599572	0.464469
	4.38333	0.336448	0.0308028	0.369147	0.387421	0.051785	0.457566
	4.66667	0.392657	0.0242036	0.429365	0.383771	0.0414907	0.431942
	4.76667	0.402358	0.031387	0.437204	0.417993	0.0303521	0.47543
	4.78333	0.410815	0.0311815	0.447116	0.421342	0.0151291	0.478918
	4.83333	0.420458	0.0313133	0.461138	0.420648	0.0116054	0.475282
	4.9	0.44728	0.0330509	0.500731	0.421737	0.0486753	0.474463
	4.96667	0.450406	0.0374947	0.504945	0.450134	0.0586611	0.503635
	5.05	0.458504	0.0390734	0.509843	0.480921	0.0590909	0.533838
	5.08333	0.467549	0.0545772	0.521813	0.486623	0.0933384	0.537897
	5.16667	0.479244	0.058574	0.531683	0.497383	0.0915257	0.545471
	5.3	0.509568	0.0596946	0.568116	0.49349	0.0326228	0.546481
	5.4	0.542572	0.0596946	0.610459	0.519383	0.0391679	0.584819
	5.43333	0.544386	0.0663416	0.612754	0.522293	0.0639454	0.590516
	5.63333	0.565048	0.0684148	0.637707	0.519748	0.0999368	0.566604
	5.83333	0.576118	0.0728544	0.66463	0.551213	0.102932	0.609591
	5.88333	0.584268	0.0772181	0.67739	0.543324	0.0811728	0.606646
	5.9	0.58631	0.0820647	0.679109	0.544167	0.0740663	0.609712
	6	0.597399	0.0918751	0.698012	0.577305	0.103087	0.647148
	6.08333	0.62071	0.089444	0.727685	0.587199	0.112081	0.644825
	6.1	0.622854	0.0886509	0.731089	0.588289	0.109865	0.646491
	6.15	0.637271	0.0939475	0.746176	0.593389	0.108668	0.663612
	6.35	0.675605	0.091563	0.784445	0.595417	0.134958	0.649875
	6.53333	0.71612	0.100617	0.80999	0.607871	0.149509	0.664148
	6.58333	0.722577	0.101125	0.813676	0.639959	0.151951	0.690407
	6.63333	0.739613	0.094881	0.823787	0.664674	0.150078	0.713464
	6.85	0.711735	0.099933	0.752095	0.658609	0.090873	0.699426
	6.93333	0.69019	0.0952317	0.729407	0.655663	0.0796737	0.682963
	6.96667	0.685795	0.0999184	0.726069	0.660994	0.0880428	0.68422
	7.01667	0.679232	0.0985901	0.723755	0.665538	0.115639	0.696581
	7.13333	0.674173	0.0952577	0.724457	0.668605	0.139088	0.720081
	7.21667	0.670912	0.0998396	0.722625	0.676145	0.146644	0.708867
	7.28333	0.662992	0.0970094	0.716569	0.674549	0.135631	0.704242
	7.3	0.662466	0.098267	0.715836	0.671122	0.0785059	0.703258
	7.35	0.657577	0.104607	0.712185	0.654803	0.152189	0.699063
	7.36667	0.654633	0.105897	0.707007	0.64906	0.150244	0.696111
	7.41667	0.652715	0.10912	0.705383	0.638925	0.15195	0.683028
	7.43333	0.651105	0.116571	0.70322	0.638385	0.132255	0.678016
	7.55	0.634554	0.12365	0.678563	0.624965	0.141144	0.63338
	7.58333	0.632356	0.133837	0.677602	0.620148	0.164876	0.630378
	7.6	0.631644	0.140752	0.676613	0.621662	0.175622	0.634237
	7.63333	0.629502	0.14291	0.673013	0.634239	0.197794	0.654072
	7.7	0.623804	0.160128	0.665662	0.670006	0.175116	0.707775
	7.71667	0.62272	0.180124	0.66457	0.672267	0.20128	0.71264
	7.76667	0.618972	0.187036	0.661638	0.653503	0.209239	0.692592
	7.9	0.611011	0.193914	0.649311	0.633486	0.21497	0.65665
	7.93333	0.607107	0.197113	0.643756	0.653657	0.209438	0.693364
	7.98333	0.605887	0.216558	0.640154	0.671628	0.261897	0.738187
	8.06667	0.601134	0.216396	0.631469	0.660947	0.260324	0.73752
	8.08333	0.600397	0.220018	0.630331	0.656991	0.190368	0.731131
	8.13333	0.592929	0.223457	0.622486	0.648619	0.270257	0.71693
	8.18333	0.591193	0.24269	0.620186	0.651247	0.279453	0.719594
	8.21667	0.585774	0.251723	0.618931	0.660761	0.288557	0.727611
	8.4	0.619427	0.255596	0.681172	0.642622	0.295247	0.682956
	8.45	0.633786	0.260314	0.699319	0.645298	0.298539	0.677533
	8.55	0.659257	0.262848	0.72405	0.708153	0.297843	0.741117
	8.66667	0.696014	0.287663	0.751852	0.745243	0.297091	0.791429
	8.68333	0.694769	0.288221	0.754643	0.748768	0.300028	0.794304
	8.7	0.701486	0.290931	0.758973	0.752578	0.303326	0.797289
	8.71667	0.706723	0.293911	0.763684	0.756718	0.310423	0.800441
	8.86667	0.754671	0.294213	0.812017	0.778229	0.318431	0.81443
	9.2	0.901604	0.280384	0.933924	0.811272	0.337519	0.838273
	9.55	0.8702	0.279828	0.917555	0.808168	0.324205	0.847719
	9.61667	0.865123	0.285057	0.915592	0.778884	0.334697	0.817016
	9.63333	0.86742	0.295139	0.919322	0.765189	0.341741	0.806071
	9.7	0.863358	0.300121	0.919311	0.734034	0.349565	0.785374
	10.0333	0.768545	0.317728	0.808777	0.715566	0.36772	0.746485
	10.2	0.73907	0.317746	0.78515	0.716713	0.372887	0.770918
	10.3167	0.73401	0.322656	0.779604	0.729528	0.393728	0.769844
	10.35	0.735773	0.32986	0.780717	0.715419	0.382734	0.768635
	10.4333	0.731461	0.334824	0.77789	0.700451	0.37959	0.76431
	10.5833	0.74214	0.363615	0.790652	0.713846	0.423399	0.757158
	10.6	0.745472	0.375761	0.794971	0.709905	0.443648	0.754148
	10.7	0.742622	0.374184	0.795795	0.695602	0.447038	0.727199
	10.7333	0.737788	0.386396	0.793477	0.690058	0.459533	0.721496
	11.0333	0.60313	0.407129	0.678629	0.601809	0.427078	0.647533
	11.0667	0.592126	0.428056	0.668448	0.599804	0.425964	0.643957
	11.25	0.535819	0.451254	0.614867	0.557107	0.474903	0.630499
	11.2667	0.531705	0.45677	0.612156	0.547347	0.483716	0.619791
	11.4	0.512166	0.515804	0.596276	0.498467	0.555651	0.57097
	11.45	0.486323	0.527631	0.565517	0.497835	0.556084	0.568592
	11.5833	0.469184	0.682098	0.551973	0.495177	0.65862	0.530821
	11.6833	0.450641	0.689449	0.527097	0.512058	0.664004	0.577077
	11.7	0.45158	0.695973	0.5274	0.513015	0.665661	0.582381
	11.7667	0.441148	0.693628	0.518682	0.493607	0.670534	0.563816
	11.9333	0.407798	0.685032	0.480773	0.450701	0.636592	0.521812
	12	0.399317	0.69083	0.468773	0.427158	0.662203	0.471582
	12.15	0.37655	0.688416	0.430445	0.422322	0.689213	0.450916
	12.2167	0.367517	0.69299	0.417289	0.423847	0.662509	0.474807
	12.2333	0.36746	0.728313	0.417192	0.420469	0.684647	0.473218
	12.3333	0.351143	0.807405	0.402164	0.385452	0.682693	0.421339
	12.3833	0.347323	0.815518	0.399507	0.379965	0.724308	0.418189
	12.4167	0.339892	0.814654	0.394727	0.381855	0.740753	0.429014
	12.5667	0.334734	0.822845	0.389641	0.363604	0.768617	0.403004
	12.6333	0.334988	0.869285	0.389592	0.370065	0.78427	0.402611
	12.8167	0.345475	0.697326	0.396738	0.373007	0.742028	0.427582
	12.85	0.351532	0.649762	0.409153	0.363502	0.712995	0.41658
	12.8833	0.346683	0.643999	0.402436	0.354129	0.707866	0.404932
	12.9	0.347085	0.634895	0.405949	0.350687	0.703231	0.401345
	12.9167	0.346576	0.640177	0.405489	0.348566	0.699056	0.400041
	13.0167	0.329672	0.594465	0.396495	0.359454	0.67519	0.421065
	13.05	0.328101	0.568254	0.395888	0.359592	0.613064	0.420645
	13.0833	0.324688	0.557682	0.393781	0.352005	0.602288	0.408764
	13.1167	0.320101	0.552617	0.38848	0.338572	0.593911	0.388587
	13.1667	0.309761	0.562201	0.376831	0.318772	0.582901	0.358091
	13.3667	0.287658	0.563373	0.351858	0.300945	0.580308	0.331634
	13.5333	0.264196	0.570462	0.308374	0.235852	0.582851	0.281336
	13.65	0.254195	0.570799	0.291993	0.299245	0.584375	0.338165
	13.6667	0.254267	0.57162	0.291976	0.303044	0.605069	0.344192
	13.9	0.231341	0.570458	0.265569	0.239527	0.61395	0.269615
	13.9167	0.228861	0.572711	0.263808	0.243645	0.610322	0.272321
	13.9833	0.22543	0.576307	0.263824	0.251092	0.614415	0.292944
	14	0.219938	0.58087	0.259753	0.247044	0.631894	0.292809
	14.1	0.20636	0.581945	0.252592	0.214423	0.632237	0.25373
	14.2333	0.194718	0.585992	0.246526	0.224829	0.614405	0.251865
	14.2667	0.193318	0.586674	0.245883	0.206124	0.609087	0.236625
	14.3333	0.185275	0.58711	0.236713	0.196975	0.609918	0.229074
	14.4667	0.16755	0.590544	0.211451	0.176228	0.616549	0.211312
	14.5667	0.16024	0.598989	0.20391	0.158793	0.598754	0.18533
	14.6333	0.144297	0.600046	0.179474	0.176585	0.594823	0.20122
	14.7167	0.141198	0.602259	0.176499	0.179194	0.602008	0.208145
	14.7333	0.140601	0.602969	0.176594	0.180629	0.610542	0.209068
	15.0167	0.135345	0.609096	0.172424	0.119978	0.638986	0.161451
	15.1333	0.139369	0.609416	0.181729	0.156694	0.644857	0.177757
	15.1833	0.146279	0.6192	0.192718	0.164566	0.643422	0.182488
	15.2167	0.140148	0.623888	0.185039	0.156276	0.617128	0.173464
	15.25	0.144686	0.634709	0.190781	0.139614	0.634494	0.163589
	15.2833	0.146878	0.645522	0.193837	0.125488	0.637767	0.162934
	15.3	0.140328	0.650973	0.185425	0.123184	0.628362	0.166694
	15.35	0.151124	0.671376	0.202314	0.141213	0.617793	0.191553
	15.4333	0.144896	0.655439	0.19491	0.181407	0.615885	0.212736
	15.45	0.154637	0.631477	0.208149	0.178744	0.589511	0.205538
	15.4667	0.151547	0.622251	0.202477	0.172521	0.551595	0.195533
	15.5	0.145589	0.566764	0.199615	0.15513	0.540959	0.175303
	15.5833	0.146943	0.528367	0.199938	0.140587	0.523166	0.172506
	15.6	0.140243	0.514619	0.191834	0.143036	0.530088	0.176208
	15.6333	0.140752	0.513735	0.192061	0.145337	0.529572	0.178594
	15.6833	0.14484	0.496786	0.197805	0.134358	0.507463	0.165629
	15.8	0.129571	0.493511	0.177078	0.124695	0.478622	0.175323
	15.9833	0.122789	0.491145	0.168359	0.128808	0.480002	0.176444
	16.0833	0.118165	0.487606	0.163476	0.131294	0.492835	0.159656
	16.1	0.111228	0.49239	0.154042	0.12784	0.472893	0.155742
	16.2167	0.109228	0.476017	0.152114	0.10909	0.454071	0.154234
	16.4167	0.0991238	0.474685	0.138553	0.0820547	0.453946	0.124942
	16.4333	0.0991238	0.45102	0.138553	0.0759676	0.4405	0.119312
	16.5667	0.097029	0.426805	0.135484	0.119654	0.449295	0.147783
	16.6167	0.0890948	0.413284	0.123612	0.119274	0.435349	0.14521
	16.85	0.0690548	0.407164	0.0990362	0.102556	0.428004	0.146021
	16.8667	0.0679819	0.395866	0.098469	0.104098	0.396632	0.149535
	17.05	0.0625181	0.393828	0.0919852	0.0816076	0.369012	0.11454
	17.2167	0.0529193	0.379777	0.0745254	0.0322626	0.366013	0.0529197
	17.2333	0.0528159	0.374513	0.0744502	0.0346438	0.363765	0.0541585
	17.2833	0.0593453	0.367512	0.0873037	0.0516978	0.360557	0.0730435
	17.3167	0.0472636	0.355949	0.0703235	0.0644022	0.3356	0.0873137
	17.35	0.0583462	0.303748	0.0858895	0.0733293	0.317276	0.0948737
	17.4	0.0509814	0.299045	0.0717052	0.0761779	0.322832	0.0923985
	17.4333	0.0459245	0.227134	0.0681544	0.0704463	0.294346	0.0817046
	17.45	0.0579486	0.216213	0.0855981	0.0657212	0.258131	0.0738173
	17.8167	0.0339013	0.208304	0.0572134	0.0459549	0.279756	0.0665665
	17.9	0.0395657	0.203689	0.0599516	0.0742338	0.281054	0.0953285
	17.9333	0.0319454	0.202987	0.0547943	0.0759432	0.269482	0.0964576
	17.95	0.047577	0.200044	0.0762067	0.0743592	0.262267	0.094611
	17.9667	0.0419028	0.196076	0.0722693	0.0714905	0.241991	0.0923727
	18	0.0373705	0.188337	0.0586597	0.06347	0.245705	0.0902482
	18.05	0.0444774	0.155154	0.0727428	0.0538186	0.140619	0.0900604
	18.25	0.037732	0.14325	0.0668701	0.0601406	0.152282	0.0912703
	18.5333	0.0412089	0.133146	0.0650333	0.0341551	0.163379	0.051467
	18.55	0.0493657	0.12747	0.0778398	0.025862	0.16076	0.0425359
	18.6167	0.0536382	0.122186	0.0803675	0.0244254	0.158222	0.0401389
	18.6667	0.0599835	0.123744	0.092454	0.053008	0.156412	0.0715127
	18.7	0.0555367	0.114224	0.0816387	0.0757816	0.118707	0.0915089
	18.8167	0.0656186	0.115085	0.0947555	0.0958516	0.119836	0.126686
	18.85	0.0721998	0.10574	0.105676	0.0843205	0.139724	0.11549
	18.8833	0.0738561	0.105826	0.107258	0.0716786	0.142222	0.0992781
	18.9333	0.0680859	0.0907998	0.0973296	0.0594428	0.0953823	0.0911352
	19.1167	0.0785515	0.0842565	0.112809	0.0608997	0.081659	0.0823079
	19.1333	0.0750268	0.0815023	0.10625	0.0509943	0.128821	0.0725109
	19.3167	0.0668851	0.0708253	0.0925556	0.0758172	0.114341	0.0902005
	19.3667	0.0753078	0.080564	0.107369	0.0593108	0.104542	0.073482
	19.3833	0.0754774	0.0700532	0.107153	0.0530189	0.0643078	0.0656061
	19.4333	0.0664389	0.0630229	0.0920522	0.048324	0.0704282	0.0570203
	19.45	0.0756696	0.06298	0.107224	0.0519264	0.0702105	0.061104
	19.55	0.0735811	0.0631466	0.104476	0.0763241	0.0954525	0.100008
	19.6833	0.0736341	0.0531522	0.105097	0.093987	0.086744	0.111528
	19.7167	0.0673207	0.051096	0.0923877	0.0895192	0.0871229	0.104811
	19.7667	0.0652174	0.0576156	0.0970215	0.0762525	0.0941736	0.101406
	19.7833	0.0747006	0.0434136	0.105655	0.0736693	0.0449651	0.103517
	19.9167	0.0651721	0.0405837	0.0887674	0.0950272	0.0497521	0.123013
	20.0333	0.0705452	0.0470022	0.0944222	0.0921962	0.0769892	0.137836
	20.1	0.0715465	0.0381813	0.0962093	0.129051	0.0800744	0.171278
	20.2333	0.085581	0.0376306	0.114941	0.123354	0.0849981	0.151232
	20.3333	0.0873254	0.046276	0.118525	0.0810863	0.0813703	0.121415
	20.35	0.0946188	0.0370009	0.129922	0.0785962	0.0668835	0.121427
	20.3833	0.0974398	0.0369404	0.133091	0.0787443	0.0477967	0.122489
	20.4167	0.089555	0.0435497	0.121606	0.0835658	0.0317318	0.121336
	20.45	0.103364	0.0383431	0.1428	0.0894309	0.0335087	0.11874
	20.5833	0.104534	0.0463606	0.145039	0.108841	0.0778511	0.137813
	20.6167	0.103706	0.0430418	0.145584	0.110993	0.0288023	0.140453
	20.6333	0.104336	0.0484887	0.145947	0.109225	0.0242074	0.138719
	20.6833	0.110983	0.0545339	0.155341	0.0924512	0.0502992	0.120603
	20.7333	0.109537	0.0657534	0.1547	0.0759548	0.0572826	0.106666
	20.8333	0.0998411	0.0672397	0.149793	0.0901373	0.053936	0.131856
	20.8667	0.10248	0.0594999	0.152132	0.0898482	0.0196884	0.148203

## Sheet: Figuure 5B
	Figure 5B
		X	AllPs
	P1	1	0.00218329
	P2	1	0.00363327
	P3	1	0.00380331
	P4	1	0.00735182
	Mn NSE Bar	1	0.00424292
	Mn MSE SEM Lower	1	0.00314473
	Mn MSE SEM Upper	1	0.00534111

## Sheet: Figure 5C
	Figure 5C
			X	All	X	Top
		P1	1	1.04337	2	0.54596
		P2	1	0.872783	2	0.524306
		P3	1	0.284947	2	0.202293
		P4	1	0.101698	2	0.079455
		Mn SumBetas Bar	1	0.575699	2	0.338004
		Mn SumBetas SEM Lower	1	0.349096	2	0.221378
		Mn SumBetas SEM Upper	1	0.802301	2	0.454629

## Sheet: Figure S1 B
	Figure S1B
	ROI1					ROI2
	time	Unfiltered signal	Filtered signal			time	Unfiltered signal	Filtered signal
	-4.98333	-2.52876	-2.52876			-4.98333	0.396192	12.3932
	-4.96667	-2.34879	-2.34879			-4.96667	5.20437	8.86775
	-4.95	-0.474227	-0.474227			-4.95	13.372	5.70063
	-4.93333	1.18908	1.18908			-4.93333	11.3368	3.10613
	-4.91667	-0.262554	-0.262554			-4.91667	5.58211	1.21127
	-4.9	-2.36264	-2.36264			-4.9	-0.767761	0.0439301
	-4.88333	-1.44526	-1.44526			-4.88333	-5.38046	-0.465548
	-4.86667	-1.96776	-1.96776			-4.86667	0.363772	-0.457345
	-4.85	-2.42731	-2.42731			-4.85	12.8345	-0.116565
	-4.83333	-2.86837	-2.86837			-4.83333	19.3531	0.368427
	-4.81667	-2.17199	-2.17199			-4.81667	7.89457	0.842508
	-4.8	-0.5037	-0.5037			-4.8	-2.28798	1.20456
	-4.78333	-0.629323	-0.629323			-4.78333	-4.70278	1.4137
	-4.76667	-2.18262	-2.18262			-4.76667	-0.950662	1.48195
	-4.75	-4.80485	-4.80485			-4.75	9.81227	1.45906
	-4.73333	-1.01248	-1.01248			-4.73333	14.7104	1.41042
	-4.71667	-0.191214	-0.191214			-4.71667	6.43182	1.40102
	-4.7	1.09604	1.09604			-4.7	0.544933	1.4723
	-4.68333	-1.4205	-1.4205			-4.68333	-3.59756	1.63988
	-4.66667	-0.527599	-0.527599			-4.66667	1.07724	1.88465
	-4.65	-1.76989	-1.76989			-4.65	6.27047	2.16277
	-4.63333	-1.42559	-1.42559			-4.63333	9.60781	2.41556
	-4.61667	3.03709	3.03709			-4.61667	9.65752	2.58531
	-4.6	0.413177	0.413177			-4.6	6.3537	2.62561
	-4.58333	-1.25164	-1.25164			-4.58333	1.81666	2.51021
	-4.56667	-3.44111	-3.44111			-4.56667	-1.50804	2.23616
	-4.55	-0.859271	-0.859271			-4.55	2.77962	1.82521
	-4.53333	-0.602517	-0.602517			-4.53333	11.2039	1.31934
	-4.51667	1.13567	1.13567			-4.51667	13.8666	0.779483
	-4.5	-0.932621	-0.932621			-4.5	4.0023	0.278445
	-4.48333	-2.88078	-2.88078			-4.48333	-3.15646	-0.117904
	-4.46667	-0.0415565	-0.0415565			-4.46667	-4.68781	-0.351369
	-4.45	-1.72191	-1.72191			-4.45	0.800725	-0.389273
	-4.43333	-2.67398	-2.67398			-4.43333	10.3116	-0.226634
	-4.41667	-1.61328	-1.61328			-4.41667	15.7553	0.109036
	-4.4	-3.02777	-3.02777			-4.4	8.33076	0.571053
	-4.38333	-0.134309	-0.134309			-4.38333	-0.366794	1.098
	-4.36667	-1.37345	-1.37345			-4.36667	-7.15195	1.62435
	-4.35	-1.53532	-1.53532			-4.35	-3.44273	2.09246
	-4.33333	-2.73189	-2.73189			-4.33333	9.23775	2.45647
	-4.31667	-1.7563	-1.7563			-4.31667	14.7185	2.68834
	-4.3	0.893919	0.893919			-4.3	10.5892	2.78273
	-4.28333	0.975193	0.975193			-4.28333	2.14216	2.75457
	-4.26667	-0.538546	-0.538546			-4.26667	-4.17016	2.63435
	-4.25	-3.10674	-3.10674			-4.25	-4.72563	2.45881
	-4.23333	-3.64296	-3.64296			-4.23333	2.99579	2.26393
	-4.21667	-1.7372	-1.7372			-4.21667	6.36553	2.07885
	-4.2	1.47416	1.47416			-4.2	10.5151	1.91729
	-4.18333	1.15612	1.15612			-4.18333	3.243	1.78358
	-4.16667	-0.87902	-0.87902			-4.16667	-0.237877	1.6734
	-4.15	-2.90955	-2.90955			-4.15	-4.38275	1.57669
	-4.13333	-1.33851	-1.33851			-4.13333	-0.682455	1.48135
	-4.11667	-3.16271	-3.16271			-4.11667	3.12239	1.37328
	-4.1	-1.47138	-1.47138			-4.1	12.9063	1.24225
	-4.08333	-1.00947	-1.00947			-4.08333	9.64264	1.08312
	-4.06667	-1.51036	-1.51036			-4.06667	0.0794392	0.901701
	-4.05	0.852798	0.852798			-4.05	-3.7434	0.712316
	-4.03333	-1.97834	-1.97834			-4.03333	-4.36648	0.538713
	-4.01667	-3.23577	-3.23577			-4.01667	3.42674	0.400445
	-4	-2.41545	-2.41545			-4	9.19213	0.315455
	-3.98333	-2.67826	-2.67826			-3.98333	10.6243	0.29759
	-3.96667	2.04813	2.04813			-3.96667	3.61182	0.354604
	-3.95	0.0273826	0.0273826			-3.95	-4.74969	0.486228
	-3.93333	-1.55457	-1.55457			-3.93333	-6.61076	0.683597
	-3.91667	-3.75871	-3.75871			-3.91667	-0.0023172	0.92631
	-3.9	-2.06646	-2.06646			-3.9	6.95117	1.18361
	-3.88333	-0.709808	-0.709808			-3.88333	7.10744	1.42119
	-3.86667	3.09754	3.09754			-3.86667	7.69838	1.60662
	-3.85	1.40914	1.40914			-3.85	-0.479853	1.71599
	-3.83333	-0.244182	-0.244182			-3.83333	-3.07783	1.73729
	-3.81667	-3.95108	-3.95108			-3.81667	-3.35811	1.67334
	-3.8	-0.272527	-0.272527			-3.8	1.23364	1.53665
	-3.78333	-0.0788086	-0.0788086			-3.78333	7.44321	1.34724
	-3.76667	-0.448562	-0.448562			-3.76667	5.42061	1.12927
	-3.75	-0.23554	-0.23554			-3.75	4.5314	0.906496
	-3.73333	-0.774977	-0.774977			-3.73333	-2.37423	0.699923
	-3.71667	-0.602721	-0.602721			-3.71667	-5.52059	0.524156
	-3.7	-0.296028	-0.296028			-3.7	-5.15652	0.384412
	-3.68333	-2.02866	-2.02866			-3.68333	3.76155	0.27263
	-3.66667	-2.85261	-2.85261			-3.66667	10.5155	0.17609
	-3.65	-0.512366	-0.512366			-3.65	2.63106	0.0842537
	-3.63333	1.58011	1.58011			-3.63333	-0.827481	-0.00712511
	-3.61667	0.460171	0.460171			-3.61667	-6.55222	-0.0944044
	-3.6	-1.47264	-1.47264			-3.6	-4.91575	-0.164943
	-3.58333	-2.05833	-2.05833			-3.58333	-0.370105	-0.205707
	-3.56667	-4.33903	-4.33903			-3.56667	7.7455	-0.205318
	-3.55	-1.42905	-1.42905			-3.55	4.42336	-0.157198
	-3.53333	0.938472	0.938472			-3.53333	3.04078	-0.0652746
	-3.51667	-0.103062	-0.103062			-3.51667	-4.93829	0.0599891
	-3.5	-1.46883	-1.46883			-3.5	-5.58695	0.197814
	-3.48333	-0.00514705	-0.00514705			-3.48333	-2.38275	0.319418
	-3.46667	-0.163938	-0.163938			-3.46667	0.560058	0.395532
	-3.45	2.09517	2.09517			-3.45	9.21386	0.401542
	-3.43333	1.91435	1.91435			-3.43333	4.84922	0.32229
	-3.41667	-0.712753	-0.712753			-3.41667	-1.88926	0.160706
	-3.4	-4.05015	-4.05015			-3.4	-4.83021	-0.0630725
	-3.38333	-1.01678	-1.01678			-3.38333	-7.65408	-0.315993
	-3.36667	0.0398774	0.0398774			-3.36667	-2.30233	-0.559219
	-3.35	-1.57687	-1.57687			-3.35	7.04876	-0.755835
	-3.33333	-0.934167	-0.934167			-3.33333	7.34573	-0.878351
	-3.31667	0.181338	0.181338			-3.31667	-0.172709	-0.910229
	-3.3	1.79799	1.79799			-3.3	-2.03558	-0.847502
	-3.28333	0.71203	0.71203			-3.28333	-7.347	-0.703443
	-3.26667	-1.91895	-1.91895			-3.26667	-6.40971	-0.507817
	-3.25	-2.86407	-2.86407			-3.25	1.78895	-0.298723
	-3.23333	-1.14209	-1.14209			-3.23333	6.86918	-0.118214
	-3.21667	-0.0524162	-0.0524162			-3.21667	3.89975	-0.00247202
	-3.2	3.41007	3.41007			-3.2	-2.59195	0.0288639
	-3.18333	-1.05678	-1.05678			-3.18333	-5.41953	-0.0275131
	-3.16667	-4.04481	-4.04481			-3.16667	-8.45682	-0.154735
	-3.15	-2.52378	-2.52378			-3.15	-1.3106	-0.323912
	-3.13333	-2.09273	-2.09273			-3.13333	1.36374	-0.495967
	-3.11667	2.26575	2.26575			-3.11667	5.99391	-0.632824
	-3.1	-0.967178	-0.967178			-3.1	2.34736	-0.701567
	-3.08333	0.096094	0.096094			-3.08333	-1.9549	-0.682164
	-3.06667	-2.78375	-2.78375			-3.06667	-10.2084	-0.57123
	-3.05	-0.895788	-0.895788			-3.05	-6.2478	-0.385752
	-3.03333	1.04845	1.04845			-3.03333	0.703488	-0.161049
	-3.01667	-1.80138	-1.80138			-3.01667	7.2135	0.0571551
	-3	-0.352083	-0.352083			-3	3.62735	0.22411
	-2.98333	0.531372	0.531372			-2.98333	1.46142	0.307247
	-2.96667	0.954267	0.954267			-2.96667	-4.7884	0.295964
	-2.95	1.47031	1.47031			-2.95	-8.65731	0.201095
	-2.93333	-1.70316	-1.70316			-2.93333	-4.55492	0.0520189
	-2.91667	-2.21698	-2.21698			-2.91667	3.52167	-0.110351
	-2.9	-0.634035	-0.634035			-2.9	5.66177	-0.242216
	-2.88333	0.894668	0.894668			-2.88333	6.12537	-0.301925
	-2.86667	1.86985	1.86985			-2.86667	-5.05155	-0.265689
	-2.85	0.550558	0.550558			-2.85	-8.47106	-0.126764
	-2.83333	-2.15172	-2.15172			-2.83333	-5.99355	0.0953229
	-2.81667	-2.49051	-2.49051			-2.81667	-0.0954916	0.361423
	-2.8	1.14975	1.14975			-2.8	3.83475	0.625484
	-2.78333	1.69889	1.69889			-2.78333	5.33109	0.84245
	-2.76667	2.73576	2.73576			-2.76667	-0.187562	0.979608
	-2.75	-1.30412	-1.30412			-2.75	-6.76317	1.02414
	-2.73333	-1.77618	-1.77618			-2.73333	-5.00908	0.984058
	-2.71667	-0.626029	-0.626029			-2.71667	-3.89492	0.882724
	-2.7	0.0738277	0.0738277			-2.7	0.554505	0.746481
	-2.68333	-0.711799	-0.711799			-2.68333	4.91766	0.601959
	-2.66667	2.20482	2.20482			-2.66667	2.99409	0.465671
	-2.65	-0.38194	-0.38194			-2.65	-2.20165	0.345839
	-2.63333	0.617939	0.617939			-2.63333	-7.59325	0.240069
	-2.61667	-0.145711	-0.145711			-2.61667	-5.23723	0.136376
	-2.6	-1.54929	-1.54929			-2.6	-1.39901	0.0200303
	-2.58333	-1.70776	-1.70776			-2.58333	8.33903	-0.11989
	-2.56667	0.0766132	0.0766132			-2.56667	4.82222	-0.285813
	-2.55	4.24558	4.24558			-2.55	0.741248	-0.463345
	-2.53333	2.8268	2.8268			-2.53333	-4.98162	-0.6291
	-2.51667	-1.51	-1.51			-2.51667	-9.80196	-0.753376
	-2.5	-2.69497	-2.69497			-2.5	-2.91085	-0.814208
	-2.48333	-2.1724	-2.1724			-2.48333	0.712486	-0.799307
	-2.46667	-0.333592	-0.333592			-2.46667	4.37403	-0.711997
	-2.45	1.88537	1.88537			-2.45	3.63105	-0.572121
	-2.43333	1.04113	1.04113			-2.43333	-4.79885	-0.407482
	-2.41667	-1.25815	-1.25815			-2.41667	-5.90565	-0.249556
	-2.4	-1.17166	-1.17166			-2.4	-8.65186	-0.125557
	-2.38333	0.412809	0.412809			-2.38333	0.693601	-0.0530249
	-2.36667	0.615361	0.615361			-2.36667	4.46642	-0.0400954
	-2.35	4.32303	4.32303			-2.35	4.35656	-0.0811997
	-2.33333	-0.8488	-0.8488			-2.33333	0.338899	-0.159547
	-2.31667	0.116299	0.116299			-2.31667	-4.4473	-0.250288
	-2.3	0.0166089	0.0166089			-2.3	-7.48351	-0.327095
	-2.28333	0.284842	0.284842			-2.28333	-4.35501	-0.371034
	-2.26667	-2.00286	-2.00286			-2.26667	-0.663612	-0.373611
	-2.25	-0.157288	-0.157288			-2.25	8.67307	-0.339169
	-2.23333	1.98965	1.98965			-2.23333	3.38828	-0.277069
	-2.21667	1.34557	1.34557			-2.21667	-1.30044	-0.199492
	-2.2	2.12613	2.12613			-2.2	-8.52017	-0.11486
	-2.18333	-1.85849	-1.85849			-2.18333	-9.19787	-0.0278535
	-2.16667	-2.7454	-2.7454			-2.16667	-0.264838	0.0633288
	-2.15	-0.379082	-0.379082			-2.15	2.67655	0.162439
	-2.13333	2.4145	2.4145			-2.13333	6.82166	0.275532
	-2.11667	4.37216	4.37216			-2.11667	2.05801	0.408525
	-2.1	2.36626	2.36626			-2.1	-4.42815	0.561324
	-2.08333	-0.544739	-0.544739			-2.08333	-6.09592	0.72684
	-2.06667	-1.78589	-1.78589			-2.06667	-6.26772	0.889461
	-2.05	1.62523	1.62523			-2.05	1.13377	1.02658
	-2.03333	0.974733	0.974733			-2.03333	5.39226	1.10976
	-2.01667	2.90698	2.90698			-2.01667	4.67401	1.1127
	-2	0.554317	0.554317			-2	2.00959	1.02076
	-1.98333	0.506633	0.506633			-1.98333	-4.42002	0.833248
	-1.96667	-0.396999	-0.396999			-1.96667	-4.31158	0.565875
	-1.95	0.823409	0.823409			-1.95	-5.22375	0.246465
	-1.93333	-1.2159	-1.2159			-1.93333	1.90629	-0.0908402
	-1.91667	-1.5697	-1.5697			-1.91667	3.99037	-0.41401
	-1.9	1.84867	1.84867			-1.9	4.44625	-0.69335
	-1.88333	4.49507	4.49507			-1.88333	-0.282234	-0.907705
	-1.86667	2.38624	2.38624			-1.86667	-7.20489	-1.05233
	-1.85	-0.416378	-0.416378			-1.85	-9.15628	-1.13491
	-1.83333	-2.34142	-2.34142			-1.83333	-3.38386	-1.1758
	-1.81667	-0.0195791	-0.0195791			-1.81667	4.24013	-1.19534
	-1.8	-0.727067	-0.727067			-1.8	6.17767	-1.21462
	-1.78333	4.36804	4.36804			-1.78333	3.90713	-1.24104
	-1.76667	-0.849022	-0.849022			-1.76667	-4.59624	-1.27394
	-1.75	-0.0352088	-0.0352088			-1.75	-8.48854	-1.29909
	-1.73333	-0.78837	-0.78837			-1.73333	-6.53148	-1.29792
	-1.71667	-1.3023	-1.3023			-1.71667	-4.06376	-1.25066
	-1.7	1.71133	1.71133			-1.7	2.30874	-1.14772
	-1.68333	1.05569	1.05569			-1.68333	3.00918	-0.993299
	-1.66667	-0.631692	-0.631692			-1.66667	-0.640558	-0.803477
	-1.65	-0.546077	-0.546077			-1.65	-4.67226	-0.605348
	-1.63333	1.1658	1.1658			-1.63333	-4.56142	-0.431431
	-1.61667	1.08584	1.08584			-1.61667	-5.6766	-0.311632
	-1.6	-1.97406	-1.97406			-1.6	-2.25449	-0.265289
	-1.58333	-1.50886	-1.50886			-1.58333	6.03135	-0.295389
	-1.56667	-0.687072	-0.687072			-1.56667	3.73579	-0.390076
	-1.55	2.74516	2.74516			-1.55	-1.52959	-0.521952
	-1.53333	1.18948	1.18948			-1.53333	-6.35147	-0.655197
	-1.51667	-0.703979	-0.703979			-1.51667	-7.95748	-0.758838
	-1.5	-2.02579	-2.02579			-1.5	-2.67488	-0.809982
	-1.48333	-2.49079	-2.49079			-1.48333	-1.31907	-0.801844
	-1.46667	-0.679129	-0.679129			-1.46667	5.37152	-0.743469
	-1.45	5.77152	5.77152			-1.45	-1.1666	-0.659444
	-1.43333	3.50193	3.50193			-1.43333	-5.66149	-0.57864
	-1.41667	-1.43225	-1.43225			-1.41667	-4.75979	-0.529669
	-1.4	-2.90048	-2.90048			-1.4	-6.52894	-0.531992
	-1.38333	-1.57234	-1.57234			-1.38333	-0.689224	-0.589886
	-1.36667	-1.96951	-1.96951			-1.36667	-1.02053	-0.694844
	-1.35	0.737788	0.737788			-1.35	5.26917	-0.827616
	-1.33333	0.0872594	0.0872594			-1.33333	-0.252864	-0.958725
	-1.31667	-0.74651	-0.74651			-1.31667	-3.27658	-1.06145
	-1.3	0.119694	0.119694			-1.3	-7.84172	-1.11818
	-1.28333	0.285934	0.285934			-1.28333	-8.69446	-1.12177
	-1.26667	-0.130883	-0.130883			-1.26667	-5.74662	-1.08115
	-1.25	-2.1988	-2.1988			-1.25	3.77928	-1.01495
	-1.23333	-0.49278	-0.49278			-1.23333	4.61832	-0.946699
	-1.21667	3.82588	3.82588			-1.21667	1.09353	-0.898579
	-1.2	4.0583	4.0583			-1.2	-4.59078	-0.886033
	-1.18333	0.32138	0.32138			-1.18333	-6.97638	-0.91381
	-1.16667	-3.26446	-3.26446			-1.16667	-6.61454	-0.971271
	-1.15	-2.64353	-2.64353			-1.15	-3.37678	-1.03885
	-1.13333	0.237564	0.237564			-1.13333	2.35931	-1.09039
	-1.11667	3.58159	3.58159			-1.11667	3.62684	-1.10467
	-1.1	1.2047	1.2047			-1.1	1.16492	-1.06861
	-1.08333	0.313395	0.313395			-1.08333	-6.46238	-0.978561
	-1.06667	0.469395	0.469395			-1.06667	-7.90697	-0.845277
	-1.05	-0.718336	-0.718336			-1.05	-6.00514	-0.691089
	-1.03333	0.457158	0.457158			-1.03333	-1.38942	-0.543119
	-1.01667	-1.23607	-1.23607			-1.01667	3.06083	-0.429467
	-1	0.756394	0.756394			-1	5.1133	-0.373801
	-0.983333	-1.05534	-1.05534			-0.983333	-0.0896291	-0.390462
	-0.966667	1.98017	1.98017			-0.966667	-3.34717	-0.477516
	-0.95	2.88618	2.88618			-0.95	-6.91288	-0.628036
	-0.933333	-2.03274	-2.03274			-0.933333	-6.30308	-0.823084
	-0.916667	-1.61156	-1.61156			-0.916667	0.897252	-1.036
	-0.9	-0.58823	-0.58823			-0.9	6.36367	-1.24191
	-0.883333	0.68115	0.68115			-0.883333	2.83681	-1.41643
	-0.866667	3.73772	3.73772			-0.866667	-1.0309	-1.54095
	-0.85	5.11899	5.11899			-0.85	-5.34807	-1.60239
	-0.833333	1.73484	1.73484			-0.833333	-9.43665	-1.59669
	-0.816667	-2.74411	-2.74411			-0.816667	-5.10452	-1.52488
	-0.8	-1.47879	-1.47879			-0.8	-0.0506733	-1.39644
	-0.783333	0.317553	0.317553			-0.783333	4.47384	-1.22821
	-0.766667	2.50951	2.50951			-0.766667	2.85501	-1.04413
	-0.75	4.04894	4.04894			-0.75	0.694344	-0.87391
	-0.733333	2.05949	2.05949			-0.733333	-6.80998	-0.747263
	-0.716667	-0.863168	-0.863168			-0.716667	-11.3534	-0.692837
	-0.7	-2.66394	-2.66394			-0.7	-3.02859	-0.727177
	-0.683333	-0.614305	-0.614305			-0.683333	-0.000931336	-0.850346
	-0.666667	2.70469	2.70469			-0.666667	7.06611	-1.04252
	-0.65	6.0318	6.0318			-0.65	4.94484	-1.26733
	-0.633333	2.47977	2.47977			-0.633333	-3.17157	-1.47694
	-0.616667	3.19566	3.19566			-0.616667	-6.63255	-1.61901
	-0.6	-2.34518	-2.34518			-0.6	-7.79572	-1.65112
	-0.583333	-1.05529	-1.05529			-0.583333	-5.16224	-1.54884
	-0.566667	-0.682436	-0.682436			-0.566667	1.30025	-1.3104
	-0.55	3.95109	3.95109			-0.55	7.40442	-0.962008
	-0.533333	7.0707	7.0707			-0.533333	0.116496	-0.55498
	-0.516667	3.33855	3.33855			-0.516667	-2.58676	-0.156311
	-0.5	0.0846313	0.0846313			-0.5	-4.38145	0.161855
	-0.483333	-1.94182	-1.94182			-0.483333	-6.62291	0.339507
	-0.466667	-0.633741	-0.633741			-0.466667	-1.60605	0.340474
	-0.45	3.25509	3.25509			-0.45	2.67832	0.159597
	-0.433333	2.37995	2.37995			-0.433333	4.05173	-0.178147
	-0.416667	0.289307	0.289307			-0.416667	0.98273	-0.622346
	-0.4	3.34095	3.34095			-0.4	-1.79989	-1.10904
	-0.383333	1.76169	1.76169			-0.383333	-7.04134	-1.57564
	-0.366667	0.349349	0.349349			-0.366667	-6.39682	-1.96692
	-0.35	4.17931	4.17931			-0.35	-3.01476	-2.24508
	-0.333333	1.57911	1.57911			-0.333333	0.406093	-2.39543
	-0.316667	2.27956	2.27956			-0.316667	3.14162	-2.42297
	-0.3	1.66897	1.66897			-0.3	3.47233	-2.35197
	-0.283333	5.01697	5.01697			-0.283333	-2.07165	-2.21562
	-0.266667	3.23037	3.23037			-0.266667	-5.79474	-2.04948
	-0.25	1.60682	1.60682			-0.25	-7.8482	-1.88332
	-0.233333	1.78883	1.78883			-0.233333	-3.87077	-1.7403
	-0.216667	1.28424	1.28424			-0.216667	-1.97991	-1.63296
	-0.2	2.20262	2.20262			-0.2	4.12873	-1.5633
	-0.183333	5.88857	5.88857			-0.183333	4.58878	-1.5281
	-0.166667	5.21857	5.21857			-0.166667	-0.813568	-1.52106
	-0.15	6.37892	6.37892			-0.15	-5.18222	-1.53539
	-0.133333	-0.70671	-0.70671			-0.133333	-8.82356	-1.56607
	-0.116667	-1.96652	-1.96652			-0.116667	-5.51635	-1.60507
	-0.1	-1.98993	-1.98993			-0.1	-0.57197	-1.64182
	-0.0833333	-0.160306	-0.160306			-0.0833333	4.90849	-1.66386
	-0.0666667	2.8289	2.8289			-0.0666667	3.40977	-1.65815
	-0.05	6.38332	6.38332			-0.05	1.2497	-1.61027
	-0.0333333	3.55531	3.55531			-0.0333333	-7.10393	-1.51274
	-0.0166667	-0.602149	-0.602149			-0.0166667	-7.94539	-1.36124
	0	0.419009	0.419009			0	-5.46864	-1.1545
	0.0166667	-1.31473	-1.31473			0.0166667	0.602779	-0.895841
	0.0333333	3.94631	3.94631			0.0333333	6.23054	-0.597569
	0.05	9.41762	9.41762			0.05	4.85745	-0.277473
	0.0666667	4.53156	4.53156			0.0666667	-1.55878	0.0372066
	0.0833333	-0.353159	-0.353159			0.0833333	-4.73421	0.311348
	0.1	0.479398	0.479398			0.1	-7.30395	0.511828
	0.116667	-3.37236	-3.37236			0.116667	-4.69792	0.610234
	0.133333	1.42919	1.42919			0.133333	2.35839	0.587774
	0.15	5.86977	5.86977			0.15	7.92737	0.441106
	0.166667	7.2108	7.2108			0.166667	5.22295	0.180349
	0.183333	3.82963	3.82963			0.183333	-3.66727	-0.171917
	0.2	0.161355	0.161355			0.2	-6.11541	-0.580331
	0.216667	1.68052	1.68052			0.216667	-5.43073	-1.00261
	0.233333	0.372067	0.372067			0.233333	-4.07257	-1.39166
	0.25	3.99574	3.99574			0.25	2.47376	-1.70502
	0.266667	3.34511	3.34511			0.266667	3.56896	-1.91038
	0.283333	5.05373	5.05373			0.283333	2.67283	-1.99319
	0.3	3.47323	3.47323			0.3	-3.47113	-1.95653
	0.316667	1.54501	1.54501			0.316667	-4.85908	-1.8222
	0.333333	4.6909	4.6909			0.333333	-6.75472	-1.62252
	0.35	2.77616	2.77616			0.35	-2.9886	-1.39422
	0.366667	1.89841	1.89841			0.366667	-1.3332	-1.17224
	0.383333	3.24765	3.24765			0.383333	5.6929	-0.983562
	0.4	3.77375	3.77375			0.4	3.96821	-0.845917
	0.416667	3.93893	3.93893			0.416667	2.00507	-0.769152
	0.433333	5.79941	5.79941			0.433333	-3.161	-0.754634
	0.45	8.53516	8.53516			0.45	-7.80637	-0.801865
	0.466667	2.72658	2.72658			0.466667	-8.63681	-0.90783
	0.483333	1.03158	1.03158			0.483333	1.79566	-1.06581
	0.5	2.68141	2.68141			0.5	3.37799	-1.26886
	0.516667	4.85146	4.85146			0.516667	5.31692	-1.50619
	0.533333	6.98627	6.98627			0.533333	4.13819	-1.76607
	0.55	11.6118	11.6118			0.55	-3.47843	-2.03167
	0.566667	2.32368	2.32368			0.566667	-9.05529	-2.28201
	0.583333	0.467438	0.467438			0.583333	-6.52419	-2.49168
	0.6	1.81489	1.81489			0.6	-4.48642	-2.63424
	0.616667	2.86109	2.86109			0.616667	3.01148	-2.68707
	0.633333	8.41538	8.41538			0.633333	7.1063	-2.63507
	0.65	12.0415	12.0415			0.65	3.48622	-2.47817
	0.666667	7.82575	7.82575			0.666667	-5.89279	-2.23147
	0.683333	4.41238	4.41238			0.683333	-8.73873	-1.92425
	0.7	3.85902	3.85902			0.7	-7.61805	-1.58908
	0.716667	0.308332	0.308332			0.716667	-1.5166	-1.25724
	0.733333	3.37996	3.37996			0.733333	6.61974	-0.95319
	0.75	11.6908	11.6908			0.75	5.31778	-0.692543
	0.766667	10.2616	10.2616			0.766667	5.76974	-0.482505
	0.783333	5.97457	5.97457			0.783333	-5.68735	-0.323039
	0.8	1.38818	1.38818			0.8	-7.32866	-0.208976
	0.816667	2.26637	2.26637			0.816667	-3.97059	-0.133007
	0.833333	3.44294	3.44294			0.833333	0.456607	-0.0890626
	0.85	7.86214	7.86214			0.85	3.90515	-0.0726027
	0.866667	7.84244	7.84244			0.866667	4.09521	-0.0866086
	0.883333	6.6975	6.6975			0.883333	1.32058	-0.139299
	0.9	5.60144	5.60144			0.9	1.6983	-0.240544
	0.916667	0.875071	0.875071			0.916667	-4.62831	-0.397393
	0.933333	4.86472	4.86472			0.933333	-5.44233	-0.610737
	0.95	8.47344	8.47344			0.95	-0.859656	-0.87055
	0.966667	4.36839	4.36839			0.966667	0.636265	-1.1572
	0.983333	6.83662	6.83662			0.983333	6.60603	-1.43973
	1	8.9047	8.9047			1	2.79634	-1.68702
	1.01667	8.02416	8.02416			1.01667	-3.15439	-1.86683
	1.03333	7.35871	7.35871			1.03333	-5.44392	-1.95179
	1.05	4.97995	4.97995			1.05	-4.51945	-1.92262
	1.06667	1.87341	1.87341			1.06667	-2.07213	-1.77134
	1.08333	5.37688	5.37688			1.08333	0.744074	-1.50042
	1.1	3.69402	3.69402			1.1	5.94833	-1.12687
	1.11667	7.90171	7.90171			1.11667	2.88878	-0.679095
	1.13333	12.5512	12.5512			1.13333	3.47192	-0.195975
	1.15	10.9491	10.9491			1.15	-1.68911	0.279754
	1.16667	4.5542	4.5542			1.16667	-6.09717	0.707818
	1.18333	-0.06547	-0.06547			1.18333	-4.34558	1.05685
	1.2	2.28309	2.28309			1.2	2.80417	1.31059
	1.21667	5.01747	5.01747			1.21667	8.35387	1.47042
	1.23333	11.1755	11.1755			1.23333	9.86459	1.55171
	1.25	16.1841	16.1841			1.25	1.77138	1.57594
	1.26667	7.60096	7.60096			1.26667	0.477688	1.56755
	1.28333	3.46905	3.46905			1.28333	-5.56838	1.54591
	1.3	1.86744	1.86744			1.3	-4.59053	1.52651
	1.31667	2.59631	2.59631			1.31667	3.78774	1.51709
	1.33333	8.59251	8.59251			1.33333	14.3507	1.51407
	1.35	13.2859	13.2859			1.35	8.58888	1.5049
	1.36667	10.9568	10.9568			1.36667	2.37438	1.47518
	1.38333	8.03179	8.03179			1.38333	-2.04525	1.40608
	1.4	5.21939	5.21939			1.4	-6.02228	1.28628
	1.41667	1.11929	1.11929			1.41667	-2.29424	1.11407
	1.43333	6.09103	6.09103			1.43333	2.81911	0.896951
	1.45	12.3809	12.3809			1.45	8.92942	0.653874
	1.46667	10.1303	10.1303			1.46667	7.0721	0.406239
	1.48333	11.9433	11.9433			1.48333	1.81462	0.172878
	1.5	8.72257	8.72257			1.5	-4.36017	-0.0314395
	1.51667	5.02364	5.02364			1.51667	-3.28564	-0.197192
	1.53333	2.68988	2.68988			1.53333	-1.45066	-0.319214
	1.55	7.0643	7.0643			1.55	3.06941	-0.388873
	1.56667	10.3748	10.3748			1.56667	6.10695	-0.399607
	1.58333	9.11036	9.11036			1.58333	6.91143	-0.345902
	1.6	12.336	12.336			1.6	2.72447	-0.223002
	1.61667	7.67608	7.67608			1.61667	-1.29869	-0.0338623
	1.63333	10.6705	10.6705			1.63333	-1.30765	0.213089
	1.65	10.5043	10.5043			1.65	-2.40636	0.49901
	1.66667	5.5089	5.5089			1.66667	0.0997581	0.797337
	1.68333	3.41841	3.41841			1.68333	4.48768	1.07413
	1.7	5.57008	5.57008			1.7	9.9606	1.29671
	1.71667	7.66134	7.66134			1.71667	8.94981	1.43401
	1.73333	11.7514	11.7514			1.73333	4.79718	1.46418
	1.75	10.7195	10.7195			1.75	-1.9614	1.38317
	1.76667	6.27931	6.27931			1.76667	-4.44221	1.20735
	1.78333	3.65623	3.65623			1.78333	-0.848615	0.972742
	1.8	5.14068	5.14068			1.8	6.8962	0.730676
	1.81667	5.92973	5.92973			1.81667	6.65081	0.539578
	1.83333	14.3271	14.3271			1.83333	10.4657	0.449802
	1.85	16.8209	16.8209			1.85	7.05878	0.488718
	1.86667	10.371	10.371			1.86667	-5.05589	0.659139
	1.88333	5.44796	5.44796			1.88333	-4.82687	0.936571
	1.9	2.0567	2.0567			1.9	-5.14395	1.27461
	1.91667	1.77526	1.77526			1.91667	5.17535	1.61452
	1.93333	12.3748	12.3748			1.93333	16.9231	1.89694
	1.95	20.1776	20.1776			1.95	15.3272	2.07241
	1.96667	16.5358	16.5358			1.96667	5.95262	2.10903
	1.98333	9.19396	9.19396			1.98333	0.180311	2.00016
	2	6.41458	6.41458			2	-7.28875	1.76267
	2.01667	2.88598	2.88598			2.01667	-2.33861	1.43818
	2.03333	7.11717	7.11717			2.03333	7.52698	1.08227
	2.05	12.4435	12.4435			2.05	9.49199	0.752868
	2.06667	13.5074	13.5074			2.06667	10.6519	0.497224
	2.08333	10.9415	10.9415			2.08333	4.66335	0.34519
	2.1	11.369	11.369			2.1	-0.743758	0.303108
	2.11667	8.6045	8.6045			2.11667	-3.08421	0.357341
	2.13333	10.4173	10.4173			2.13333	-0.824066	0.485945
	2.15	10.0079	10.0079			2.15	1.94481	0.662469
	2.16667	10.2557	10.2557			2.16667	7.49168	0.864743
	2.18333	9.65236	9.65236			2.18333	12.2032	1.08089
	2.2	9.7194	9.7194			2.2	5.53356	1.30923
	2.21667	14.3842	14.3842			2.21667	3.93383	1.55573
	2.23333	13.9837	13.9837			2.23333	0.714709	1.82698
	2.25	10.1481	10.1481			2.25	-1.22323	2.12529
	2.26667	7.69736	7.69736			2.26667	-0.448838	2.44639
	2.28333	7.69887	7.69887			2.28333	8.22861	2.77693
	2.3	6.31588	6.31588			2.3	12.8798	3.09253
	2.31667	12.0086	12.0086			2.31667	12.2984	3.35892
	2.33333	23.0137	23.0137			2.33333	10.6154	3.54423
	2.35	16.4648	16.4648			2.35	2.9144	3.62586
	2.36667	10.8637	10.8637			2.36667	-0.0221118	3.59112
	2.38333	4.07187	4.07187			2.38333	2.29428	3.44853
	2.4	6.93051	6.93051			2.4	6.34795	3.22455
	2.41667	6.54983	6.54983			2.41667	12.4902	2.95858
	2.43333	19.3144	19.3144			2.43333	13.3251	2.6945
	2.45	22.1751	22.1751			2.45	11.8278	2.46671
	2.46667	14.2789	14.2789			2.46667	0.123488	2.29654
	2.48333	9.57016	9.57016			2.48333	-4.57755	2.18784
	2.5	7.77957	7.77957			2.5	-1.80968	2.12872
	2.51667	5.83773	5.83773			2.51667	3.36287	2.10057
	2.53333	11.439	11.439			2.53333	11.8645	2.08135
	2.55	20.4687	20.4687			2.55	17.978	2.05198
	2.56667	21.943	21.943			2.56667	10.4165	1.99782
	2.58333	13.4842	13.4842			2.58333	0.579231	1.91015
	2.6	7.18576	7.18576			2.6	-1.50314	1.78733
	2.61667	5.37951	5.37951			2.61667	-2.58133	1.63636
	2.63333	4.18054	4.18054			2.63333	4.75313	1.46889
	2.65	10.9485	10.9485			2.65	10.6132	1.29835
	2.66667	13.9233	13.9233			2.66667	10.2106	1.13884
	2.68333	13.9606	13.9606			2.68333	9.50028	1.00462
	2.7	9.6846	9.6846			2.7	7.53109	0.905231
	2.71667	15.1508	15.1508			2.71667	-1.49485	0.854723
	2.73333	12.5757	12.5757			2.73333	-2.90629	0.868239
	2.75	10.8255	10.8255			2.75	5.0051	0.959863
	2.76667	10.2419	10.2419			2.76667	9.57013	1.14379
	2.78333	10.4191	10.4191			2.78333	8.62258	1.42501
	2.8	12.4742	12.4742			2.8	6.99432	1.79933
	2.81667	17.0517	17.0517			2.81667	9.35177	2.24701
	2.83333	24.8609	24.8609			2.83333	5.30906	2.73485
	2.85	19.3567	19.3567			2.85	1.96774	3.22053
	2.86667	11.5937	11.5937			2.86667	0.650055	3.66326
	2.88333	9.08351	9.08351			2.88333	6.6788	4.02875
	2.9	10.8066	10.8066			2.9	13.1299	4.29699
	2.91667	15.5608	15.5608			2.91667	14.8651	4.46592
	2.93333	24.403	24.403			2.93333	14.4374	4.54509
	2.95	22.1077	22.1077			2.95	9.04385	4.55746
	2.96667	15.2016	15.2016			2.96667	0.62125	4.52751
	2.98333	7.66643	7.66643			2.98333	-0.818947	4.48012
	3	6.60164	6.60164			3	1.06978	4.43405
	3.01667	6.88275	6.88275			3.01667	11.4896	4.40115
	3.03333	17.7805	17.7805			3.03333	19.4332	4.3834
	3.05	25.5511	25.5511			3.05	20.3256	4.37297
	3.06667	17.9394	17.9394			3.06667	4.89445	4.35557
	3.08333	11.3752	11.3752			3.08333	-1.70738	4.31011
	3.1	7.76267	7.76267			3.1	-1.59387	4.21778
	3.11667	3.723	3.723			3.11667	0.507934	4.06547
	3.13333	9.60427	9.60427			3.13333	12.0077	3.84487
	3.15	15.2466	15.2466			3.15	16.0466	3.55805
	3.16667	14.4118	14.4118			3.16667	10.5074	3.21216
	3.18333	14.7284	14.7284			3.18333	7.45687	2.82191
	3.2	12.7475	12.7475			3.2	3.41012	2.41016
	3.21667	10.0544	10.0544			3.21667	-1.1489	2.00554
	3.23333	9.03143	9.03143			3.23333	2.76331	1.64375
	3.25	11.341	11.341			3.25	6.21922	1.36136
	3.26667	11.2787	11.2787			3.26667	6.30457	1.19046
	3.28333	10.8795	10.8795			3.28333	8.1795	1.14878
	3.3	12.7403	12.7403			3.3	10.1857	1.23375
	3.31667	13.0807	13.0807			3.31667	2.91496	1.42567
	3.33333	15.0626	15.0626			3.33333	-0.472145	1.68368
	3.35	13.8099	13.8099			3.35	0.497315	1.9572
	3.36667	8.9456	8.9456			3.36667	-0.399514	2.19417
	3.38333	6.08927	6.08927			3.38333	7.21522	2.35401
	3.4	6.18677	6.18677			3.4	9.85242	2.41343
	3.41667	14.8346	14.8346			3.41667	12.7812	2.37413
	3.43333	24.1266	24.1266			3.43333	8.61439	2.25907
	3.45	18.6602	18.6602			3.45	3.1598	2.1056
	3.46667	12.0994	12.0994			3.46667	-1.13729	1.96009
	3.48333	5.63483	5.63483			3.48333	-3.94853	1.86594
	3.5	2.91165	2.91165			3.5	1.93995	1.85623
	3.51667	9.54771	9.54771			3.51667	7.29808	1.95129
	3.53333	17.1284	17.1284			3.53333	17.42	2.15151
	3.55	21.6873	21.6873			3.55	10.5952	2.44105
	3.56667	16.8653	16.8653			3.56667	1.73313	2.7922
	3.58333	12.9243	12.9243			3.58333	-0.402518	3.17239
	3.6	5.37901	5.37901			3.6	-1.40357	3.55114
	3.61667	4.37912	4.37912			3.61667	4.27322	3.9061
	3.63333	9.55583	9.55583			3.63333	13.1139	4.21897
	3.65	15.7086	15.7086			3.65	16.3744	4.48024
	3.66667	19.8955	19.8955			3.66667	11.7975	4.67747
	3.68333	16.7243	16.7243			3.68333	5.78078	4.80134
	3.7	16.9908	16.9908			3.7	6.43694	4.84611
	3.71667	10.207	10.207			3.71667	0.386263	4.80969
	3.73333	9.28774	9.28774			3.73333	5.98427	4.70192
	3.75	12.1682	12.1682			3.75	11.0573	4.54219
	3.76667	14.0578	14.0578			3.76667	11.2865	4.35997
	3.78333	17.81	17.81			3.78333	11.9221	4.19054
	3.8	15.5044	15.5044			3.8	7.81016	4.06969
	3.81667	16.137	16.137			3.81667	4.47776	4.02441
	3.83333	15.6674	15.6674			3.83333	1.19487	4.06921
	3.85	11.1467	11.1467			3.85	3.41302	4.20115
	3.86667	5.48539	5.48539			3.86667	2.17041	4.39829
	3.88333	7.96102	7.96102			3.88333	10.4406	4.62616
	3.9	11.7245	11.7245			3.9	15.5933	4.83778
	3.91667	12.582	12.582			3.91667	12.2609	4.98606
	3.93333	18.7047	18.7047			3.93333	14.1279	5.02647
	3.95	18.3825	18.3825			3.95	4.99863	4.93264
	3.96667	10.5912	10.5912			3.96667	-3.30462	4.69567
	3.98333	8.05605	8.05605			3.98333	-0.106691	4.33174
	4	7.19582	7.19582			4	6.68015	3.87926
	4.01667	10.6021	10.6021			4.01667	12.2757	3.39341
	4.03333	21.5064	21.5064			4.03333	16.2447	2.93785
	4.05	22.4397	22.4397			4.05	12.795	2.57271
	4.06667	14.4921	14.4921			4.06667	3.47059	2.34552
	4.08333	10.6261	10.6261			4.08333	-2.2584	2.28899
	4.1	11.369	11.369			4.1	-3.50619	2.41264
	4.11667	6.37027	6.37027			4.11667	7.10215	2.70121
	4.13333	11.2991	11.2991			4.13333	11.9201	3.11702
	4.15	18.9088	18.9088			4.15	11.4979	3.59957
	4.16667	21.545	21.545			4.16667	13.2515	4.076
	4.18333	21.0306	21.0306			4.18333	3.87342	4.46758
	4.2	14.9331	14.9331			4.2	1.13587	4.70792
	4.21667	20.4998	20.4998			4.21667	1.79854	4.75183
	4.23333	8.70447	8.70447			4.23333	8.44572	4.58516
	4.25	11.5929	11.5929			4.25	10.1108	4.22795
	4.26667	14.0319	14.0319			4.26667	15.7575	3.72729
	4.28333	21.257	21.257			4.28333	10.9642	3.15311
	4.3	25.7725	25.7725			4.3	7.06391	2.57868
	4.31667	17.9381	17.9381			4.31667	0.594636	2.07632
	4.33333	15.8191	15.8191			4.33333	-1.49521	1.69874
	4.35	12.4809	12.4809			4.35	2.37571	1.47733
	4.36667	8.23551	8.23551			4.36667	7.30192	1.41105
	4.38333	14.6234	14.6234			4.38333	10.7059	1.47339
	4.4	23.9286	23.9286			4.4	10.8709	1.6193
	4.41667	26.0294	26.0294			4.41667	8.22873	1.79648
	4.43333	17.5779	17.5779			4.43333	2.88797	1.95495
	4.45	18.1412	18.1412			4.45	0.461774	2.06043
	4.46667	8.04679	8.04679			4.46667	-0.91748	2.10116
	4.48333	10.5695	10.5695			4.48333	3.32363	2.08944
	4.5	16.6572	16.6572			4.5	11.9175	2.05612
	4.51667	21.5429	21.5429			4.51667	13.5312	2.03811
	4.53333	20.9897	20.9897			4.53333	8.82204	2.07077
	4.55	22.5691	22.5691			4.55	2.82769	2.17267
	4.56667	15.1036	15.1036			4.56667	4.88219	2.34475
	4.58333	17.4325	17.4325			4.58333	-3.31596	2.57143
	4.6	18.1843	18.1843			4.6	1.53429	2.822
	4.61667	20.7242	20.7242			4.61667	8.70533	3.06198
	4.63333	25.2631	25.2631			4.63333	15.3425	3.25704
	4.65	23.263	23.263			4.65	16.0557	3.38034
	4.66667	18.3973	18.3973			4.66667	4.99636	3.42019
	4.68333	20.0454	20.0454			4.68333	2.01133	3.38212
	4.7	19.9418	19.9418			4.7	-2.32829	3.2889
	4.71667	17.8654	17.8654			4.71667	5.657	3.17495
	4.73333	12.3555	12.3555			4.73333	10.5696	3.07794
	4.75	20.2024	20.2024			4.75	22.1546	3.028
	4.76667	19.9322	19.9322			4.76667	7.92857	3.04031
	4.78333	26.1481	26.1481			4.78333	4.71526	3.1122
	4.8	28.7276	28.7276			4.8	-0.583364	3.22544
	4.81667	26.0085	26.0085			4.81667	4.87953	3.34933
	4.83333	15.0386	15.0386			4.83333	9.32855	3.45247
	4.85	12.2016	12.2016			4.85	10.244	3.50725
	4.86667	22.7117	22.7117			4.86667	9.37459	3.49481
	4.88333	32.4205	32.4205			4.88333	15.925	3.40983
	4.9	33.9506	33.9506			4.9	6.95316	3.25279
	4.91667	27.8694	27.8694			4.91667	4.30361	3.0402
	4.93333	16.9581	16.9581			4.93333	3.98702	2.78906
	4.95	11.4897	11.4897			4.95	2.45685	2.52085
	4.96667	18.7993	18.7993			4.96667	7.41033	2.25242
	4.98333	30.9725	30.9725			4.98333	14.8864	1.99621
	5	38.4497	38.4497			5	16.8215	1.75752
	5.01667	32.7574	32.7574			5.01667	8.94433	1.53688
	5.03333	22.6074	22.6074			5.03333	4.40304	1.33178
	5.05	21.0847	21.0847			5.05	1.57664	1.14462
	5.06667	18.9891	18.9891			5.06667	4.1718	0.984764
	5.08333	26.6406	26.6406			5.08333	6.77576	0.866592
	5.1	40.8323	40.8323			5.1	16.599	0.808132
	5.11667	36.6329	36.6329			5.11667	15.8712	0.82323
	5.13333	39.5366	39.5366			5.13333	10.7619	0.916208
	5.15	22.6195	22.6195			5.15	2.41518	1.07692
	5.16667	16.0232	16.0232			5.16667	1.33403	1.28007
	5.18333	26.3185	26.3185			5.18333	1.27751	1.48897
	5.2	37.3037	37.3037			5.2	7.71303	1.66321
	5.21667	42.4149	42.4149			5.21667	14.9222	1.76836
	5.23333	34.1961	34.1961			5.23333	22.6506	1.78302
	5.25	29.7517	29.7517			5.25	14.7796	1.70397
	5.26667	30.1717	30.1717			5.26667	9.46871	1.54653
	5.28333	34.8493	34.8493			5.28333	2.28366	1.34923
	5.3	43.2784	43.2784			5.3	3.67157	1.16232
	5.31667	34.2021	34.2021			5.31667	8.56904	1.04462
	5.33333	29.2897	29.2897			5.33333	17.2133	1.04415
	5.35	25.0742	25.0742			5.35	21.7065	1.18807
	5.36667	33.6605	33.6605			5.36667	7.40218	1.47145
	5.38333	42.1219	42.1219			5.38333	7.6288	1.8597
	5.4	43.8619	43.8619			5.4	4.60391	2.29336
	5.41667	41.6498	41.6498			5.41667	6.48488	2.69651
	5.43333	29.3741	29.3741			5.43333	12.756	2.99701
	5.45	27.0036	27.0036			5.45	18.9992	3.13718
	5.46667	32.1106	32.1106			5.46667	19.8337	3.08509
	5.48333	50.7162	50.7162			5.48333	14.3517	2.83531
	5.5	45.0756	45.0756			5.5	7.32095	2.41275
	5.51667	40.4474	40.4474			5.51667	6.42966	1.86281
	5.53333	30.8639	30.8639			5.53333	2.72321	1.24539
	5.55	21.352	21.352			5.55	7.37955	0.625487
	5.56667	38.0953	38.0953			5.56667	13.3079	0.0636788
	5.58333	47.0712	47.0712			5.58333	16.2374	-0.395101
	5.6	52.8254	52.8254			5.6	10.7052	-0.722652
	5.61667	48.2384	48.2384			5.61667	7.2085	-0.909396
	5.63333	35.1935	35.1935			5.63333	6.52573	-0.961863
	5.65	33.0078	33.0078			5.65	2.6085	-0.896573
	5.66667	33.4455	33.4455			5.66667	5.0699	-0.734568
	5.68333	47.317	47.317			5.68333	7.72998	-0.49619
	5.7	53.4432	53.4432			5.7	18.0038	-0.201504
	5.71667	50.3634	50.3634			5.71667	18.1112	0.132451
	5.73333	47.235	47.235			5.73333	11.2901	0.488025
	5.75	29.4337	29.4337			5.75	5.62965	0.845684
	5.76667	35.1213	35.1213			5.76667	1.70804	1.18773
	5.78333	43.6403	43.6403			5.78333	5.70762	1.49325
	5.8	48.9647	48.9647			5.8	13.0392	1.74594
	5.81667	50.9786	50.9786			5.81667	18.7937	1.93164
	5.83333	41.3901	41.3901			5.83333	23.0445	2.03915
	5.85	32.0948	32.0948			5.85	12.9421	2.06259
	5.86667	39.6927	39.6927			5.86667	10.2445	1.99261
	5.88333	45.7466	45.7466			5.88333	1.17711	1.82808
	5.9	42.148	42.148			5.9	0.717072	1.56985
	5.91667	47.3496	47.3496			5.91667	11.2013	1.22903
	5.93333	37.2598	37.2598			5.93333	23.1073	0.82468
	5.95	35.8243	35.8243			5.95	19.515	0.387843
	5.96667	49.1831	49.1831			5.96667	13.624	-0.0434349
	5.98333	44.2699	44.2699			5.98333	6.87258	-0.427502
	6	51.9839	51.9839			6	-0.000687922	-0.721679
	6.01667	46.2582	46.2582			6.01667	0.366667	-0.888527
	6.03333	33.6374	33.6374			6.03333	9.28316	-0.902561
	6.05	39.456	39.456			6.05	14.9559	-0.754283
	6.06667	42.2902	42.2902			6.06667	15.4839	-0.4582
	6.08333	59.4846	59.4846			6.08333	14.1286	-0.0483191
	6.1	59.8653	59.8653			6.1	9.23257	0.41768
	6.11667	53.3219	53.3219			6.11667	6.58076	0.873993
	6.13333	43.8305	43.8305			6.13333	3.60118	1.25493
	6.15	37.8661	37.8661			6.15	5.91239	1.50597
	6.16667	44.7685	44.7685			6.16667	10.3658	1.59647
	6.18333	55.9532	55.9532			6.18333	16.1527	1.52088
	6.2	60.4314	60.4314			6.2	19.9461	1.30944
	6.21667	56.9192	56.9192			6.21667	15.1884	1.01458
	6.23333	42.4601	42.4601			6.23333	15.0918	0.70235
	6.25	39.4332	39.4332			6.25	9.26989	0.442217
	6.26667	48.5754	48.5754			6.26667	1.89643	0.28679
	6.28333	53.4964	53.4964			6.28333	3.98475	0.263006
	6.3	49.689	49.689			6.3	10.5002	0.36649
	6.31667	53.2541	53.2541			6.31667	21.1133	0.563248
	6.33333	55.4182	55.4182			6.33333	20.1298	0.795236
	6.35	47.1658	47.1658			6.35	20.6398	0.992366
	6.36667	53.5232	53.5232			6.36667	7.92572	1.09261
	6.38333	56.9838	56.9838			6.38333	5.50003	1.04939
	6.4	54.091	54.091			6.4	2.77023	0.84572
	6.41667	51.4235	51.4235			6.41667	8.25004	0.498558
	6.43333	46.9029	46.9029			6.43333	19.2232	0.0523949
	6.45	47.356	47.356			6.45	17.7879	-0.4318
	6.46667	50.8634	50.8634			6.46667	16.4483	-0.886768
	6.48333	63.4304	63.4304			6.48333	8.80691	-1.25281
	6.5	59.2241	59.2241			6.5	3.72416	-1.48892
	6.51667	53.3006	53.3006			6.51667	3.43149	-1.57797
	6.53333	45.3461	45.3461			6.53333	1.39821	-1.52593
	6.55	43.9533	43.9533			6.55	12.4433	-1.36061
	6.56667	53.2737	53.2737			6.56667	12.6979	-1.12172
	6.58333	59.067	59.067			6.58333	15.8188	-0.850459
	6.6	61.9629	61.9629			6.6	17.3519	-0.582592
	6.61667	61.4456	61.4456			6.61667	8.8812	-0.342098
	6.63333	47.4198	47.4198			6.63333	9.99959	-0.144161
	6.65	41.4242	41.4242			6.65	0.408781	0.00752602
	6.66667	51.5713	51.5713			6.66667	3.67041	0.111014
	6.68333	62.2921	62.2921			6.68333	9.29276	0.162433
	6.7	59.8837	59.8837			6.7	14.5133	0.158418
	6.71667	58.5739	58.5739			6.71667	22.2388	0.0939411
	6.73333	53.7861	53.7861			6.73333	22.0602	-0.0291256
	6.75	55.3601	55.3601			6.75	8.13499	-0.207358
	6.76667	58.3428	58.3428			6.76667	3.80213	-0.426956
	6.78333	62.4402	62.4402			6.78333	1.69334	-0.668536
	6.8	58.0263	58.0263			6.8	5.4423	-0.910515
	6.81667	57.6211	57.6211			6.81667	11.0102	-1.12645
	6.83333	49.8706	49.8706			6.83333	20.0942	-1.29469
	6.85	53.2073	53.2073			6.85	16.4197	-1.398
	6.86667	60.4082	60.4082			6.86667	9.85855	-1.42817
	6.88333	61.2486	61.2486			6.88333	7.26928	-1.38238
	6.9	60.8046	60.8046			6.9	3.0971	-1.26279
	6.91667	54.1264	54.1264			6.91667	-1.50668	-1.07338
	6.93333	44.0686	44.0686			6.93333	7.35494	-0.819789
	6.95	49.0054	49.0054			6.95	11.3744	-0.510121
	6.96667	60.1517	60.1517			6.96667	18.7579	-0.153561
	6.98333	69.0299	69.0299			6.98333	19.8525	0.243378
	7	64.4493	64.4493			7	15.7978	0.678723
	7.01667	56.5542	56.5542			7.01667	6.64927	1.16009
	7.03333	44.367	44.367			7.03333	4.76276	1.69988
	7.05	31.2627	31.2627			7.05	6.02518	2.32137
	7.06667	51.2089	51.2089			7.06667	13.9071	3.04805
	7.08333	65.3919	65.3919			7.08333	22.3117	3.90108
	7.1	61.2056	61.2056			7.1	21.7239	4.89131
	7.11667	65.7619	65.7619			7.11667	26.0464	6.01212
	7.13333	47.8425	47.8425			7.13333	23.9329	7.22933
	7.15	38.6029	38.6029			7.15	13.7731	8.4762
	7.16667	49.9944	49.9944			7.16667	10.419	9.65592
	7.18333	61.2575	61.2575			7.18333	9.06915	10.654
	7.2	65.8952	65.8952			7.2	21.5074	11.3474
	7.21667	65.0657	65.0657			7.21667	27.93	11.632
	7.23333	55.3837	55.3837			7.23333	30.6675	11.4424
	7.25	44.2233	44.2233			7.25	37.2906	10.7652
	7.26667	54.2218	54.2218			7.26667	24.1013	9.65132
	7.28333	56.6365	56.6365			7.28333	13.9965	8.21498
	7.3	61.5955	61.5955			7.3	9.2025	6.61631
	7.31667	56.7721	56.7721			7.31667	10.5828	5.03644
	7.33333	46.7586	46.7586			7.33333	11.6464	3.64889
	7.35	35.7917	35.7917			7.35	13.0339	2.58689
	7.36667	52.8933	52.8933			7.36667	15.7774	1.92512
	7.38333	57.5659	57.5659			7.38333	17.418	1.66955
	7.4	66.0511	66.0511			7.4	15.6939	1.76458
	7.41667	58.134	58.134			7.41667	15.6595	2.10549
	7.43333	50.2381	50.2381			7.43333	8.20202	2.56832
	7.45	36.6473	36.6473			7.45	6.21537	3.03306
	7.46667	41.882	41.882			7.46667	5.71255	3.40574
	7.48333	57.2369	57.2369			7.48333	12.6959	3.63241
	7.5	61.8819	61.8819			7.5	15.5207	3.70787
	7.51667	60.7757	60.7757			7.51667	22.3071	3.66533
	7.53333	54.2407	54.2407			7.53333	18.2295	3.567
	7.55	39.1706	39.1706			7.55	16.508	3.48589
	7.56667	35.5807	35.5807			7.56667	7.11823	3.48231
	7.58333	55.6239	55.6239			7.58333	10.1294	3.59722
	7.6	57.514	57.514			7.6	6.90678	3.83556
	7.61667	57.7174	57.7174			7.61667	14.2869	4.1751
	7.63333	45.326	45.326			7.63333	13.2542	4.57306
	7.65	37.0298	37.0298			7.65	20.2326	4.97338
	7.66667	49.0804	49.0804			7.66667	20.1155	5.31951
	7.68333	59.4479	59.4479			7.68333	17.2932	5.57069
	7.7	66.6336	66.6336			7.7	18.6725	5.71164
	7.71667	54.2656	54.2656			7.71667	15.0994	5.75138
	7.73333	41.3092	41.3092			7.73333	12.6347	5.72361
	7.75	29.9607	29.9607			7.75	11.4997	5.68168
	7.76667	41.4432	41.4432			7.76667	15.5427	5.6826
	7.78333	56.4859	56.4859			7.78333	16.0951	5.78077
	7.8	73.4517	73.4517			7.8	17.7132	6.01572
	7.81667	61.3259	61.3259			7.81667	19.5421	6.40635
	7.83333	55.2137	55.2137			7.83333	21.8644	6.9426
	7.85	37.8879	37.8879			7.85	16.0004	7.58682
	7.86667	37.2064	37.2064			7.86667	17.597	8.28001
	7.88333	53.3306	53.3306			7.88333	10.8715	8.95184
	7.9	56.9899	56.9899			7.9	15.9402	9.52797
	7.91667	61.6166	61.6166			7.91667	22.5481	9.94997
	7.93333	44.9528	44.9528			7.93333	24.2137	10.1773
	7.95	39.1783	39.1783			7.95	27.5078	10.2
	7.96667	46.2783	46.2783			7.96667	28.6805	10.0358
	7.98333	63.5654	63.5654			7.98333	20.1149	9.7314
	8	65.5256	65.5256			8	20.0935	9.35343
	8.01667	56.0447	56.0447			8.01667	17.2118	8.97621
	8.03333	41.5649	41.5649			8.03333	12.843	8.67053
	8.05	32.5607	32.5607			8.05	18.4721	8.49222
	8.06667	33.7118	33.7118			8.06667	19.9335	8.46863
	8.08333	60.4564	60.4564			8.08333	18.835	8.602
	8.1	69.1228	69.1228			8.1	23.3829	8.86164
	8.11667	66.86	66.86			8.11667	27.7696	9.19741
	8.13333	49.7966	49.7966			8.13333	21.1151	9.5438
	8.15	33.3829	33.3829			8.15	17.974	9.83577
	8.16667	32.2234	32.2234			8.16667	14.0161	10.0158
	8.18333	52.4668	52.4668			8.18333	16.5568	10.0447
	8.2	60.2747	60.2747			8.2	18.7692	9.90642
	8.21667	66.6441	66.6441			8.21667	25.7765	9.6144
	8.23333	50.5646	50.5646			8.23333	28.034	9.20027
	8.25	42.1082	42.1082			8.25	23.5054	8.71141
	8.26667	47.773	47.773			8.26667	18.199	8.20296
	8.28333	62.997	62.997			8.28333	15.6609	7.7241
	8.3	69.5627	69.5627			8.3	11.8177	7.31236
	8.31667	56.1709	56.1709			8.31667	12.1164	6.99124
	8.33333	46.9056	46.9056			8.33333	14.5842	6.76966
	8.35	41.5361	41.5361			8.35	23.7976	6.63827
	8.36667	50.2883	50.2883			8.36667	20.3552	6.57912
	8.38333	70.9735	70.9735			8.38333	23.9929	6.56749
	8.4	73.2454	73.2454			8.4	18.8977	6.57973
	8.41667	63.9982	63.9982			8.41667	17.8308	6.59514
	8.43333	51.3019	51.3019			8.43333	13.1175	6.5971
	8.45	43.401	43.401			8.45	8.02661	6.57471
	8.46667	49.7638	49.7638			8.46667	12.433	6.52548
	8.48333	64.531	64.531			8.48333	17.0125	6.45347
	8.5	70.0444	70.0444			8.5	20.3671	6.37401
	8.51667	64.4135	64.4135			8.51667	27.9492	6.31302
	8.53333	57.4218	57.4218			8.53333	22.5031	6.2955
	8.55	47.9944	47.9944			8.55	19.5517	6.34944
	8.56667	50.7022	50.7022			8.56667	8.8221	6.49232
	8.58333	55.4285	55.4285			8.58333	9.98598	6.72805
	8.6	60.0145	60.0145			8.6	15.8348	7.04475
	8.61667	66.4365	66.4365			8.61667	20.1061	7.41457
	8.63333	57.6199	57.6199			8.63333	25.4308	7.79021
	8.65	57.5129	57.5129			8.65	25.3953	8.11421
	8.66667	60.2652	60.2652			8.66667	16.8348	8.32527
	8.68333	61.8124	61.8124			8.68333	19.8364	8.36834
	8.7	59.4185	59.4185			8.7	14.1225	8.201
	8.71667	57.219	57.219			8.71667	10.687	7.80736
	8.73333	54.5161	54.5161			8.73333	20.7317	7.20113
	8.75	51.7551	51.7551			8.75	21.301	6.42337
	8.76667	58.844	58.844			8.76667	15.9979	5.54157
	8.78333	73.7326	73.7326			8.78333	16.0312	4.63952
	8.8	62.6107	62.6107			8.8	15.7035	3.80574
	8.81667	62.3931	62.3931			8.81667	9.99745	3.119
	8.83333	55.6578	55.6578			8.83333	7.74768	2.63839
	8.85	43.4966	43.4966			8.85	4.95586	2.39867
	8.86667	57.1228	57.1228			8.86667	11.8372	2.3978
	8.88333	66.9295	66.9295			8.88333	17.3937	2.60701
	8.9	78.3742	78.3742			8.9	19.7767	2.97285
	8.91667	67.0805	67.0805			8.91667	19.4426	3.43015
	8.93333	60.765	60.765			8.93333	11.1698	3.9119
	8.95	49.4577	49.4577			8.95	4.54945	4.35578
	8.96667	60.126	60.126			8.96667	7.1209	4.71959
	8.98333	72.3504	72.3504			8.98333	12.8256	4.98325
	9	68.0101	68.0101			9	18.7051	5.14679
	9.01667	71.0617	71.0617			9.01667	20.6388	5.23334
	9.03333	64.0493	64.0493			9.03333	19.1533	5.27591
	9.05	56.5099	56.5099			9.05	16.1891	5.30969
	9.06667	68.8133	68.8133			9.06667	13.0387	5.36257
	9.08333	70.1032	70.1032			9.08333	8.02593	5.44758
	9.1	65.2454	65.2454			9.1	10.4996	5.56308
	9.11667	62.5943	62.5943			9.11667	13.9798	5.69226
	9.13333	61.1926	61.1926			9.13333	19.0253	5.80536
	9.15	58.1992	58.1992			9.15	23.7356	5.87108
	9.16667	67.6924	67.6924			9.16667	15.2268	5.85763
	9.18333	67.1274	67.1274			9.18333	11.8219	5.74948
	9.2	73.2306	73.2306			9.2	14.6883	5.54923
	9.21667	64.3007	64.3007			9.21667	9.20819	5.27604
	9.23333	56.3184	56.3184			9.23333	16.5119	4.96916
	9.25	51.4232	51.4232			9.25	16.28	4.67525
	9.26667	68.1722	68.1722			9.26667	19.3048	4.437
	9.28333	75.4064	75.4064			9.28333	19.7219	4.28393
	9.3	72.4155	72.4155			9.3	10.9713	4.23052
	9.31667	61.3264	61.3264			9.31667	13.2861	4.27195
	9.33333	54.6647	54.6647			9.33333	11.0341	4.38668
	9.35	52.5005	52.5005			9.35	13.4829	4.54354
	9.36667	56.5451	56.5451			9.36667	16.2668	4.70983
	9.38333	73.072	73.072			9.38333	19.1428	4.85575
	9.4	77.0676	77.0676			9.4	24.4692	4.95882
	9.41667	67.4296	67.4296			9.41667	16.0753	5.00983
	9.43333	55.6645	55.6645			9.43333	10.8222	5.0093
	9.45	57.6809	57.6809			9.45	9.40077	4.96616
	9.46667	63.4276	63.4276			9.46667	9.8632	4.89587
	9.48333	73.1813	73.1813			9.48333	12.6443	4.81768
	9.5	71.5989	71.5989			9.5	22.0854	4.7491
	9.51667	77.2306	77.2306			9.51667	24.9815	4.70355
	9.53333	61.5961	61.5961			9.53333	18.9369	4.68965
	9.55	55.57	55.57			9.55	13.5979	4.7119
	9.56667	59.495	59.495			9.56667	6.8951	4.77285
	9.58333	71.3615	71.3615			9.58333	9.43828	4.87315
	9.6	69.8127	69.8127			9.6	12.0428	5.01328
	9.61667	74.0461	74.0461			9.61667	23.3657	5.18986
	9.63333	61.9424	61.9424			9.63333	22.2752	5.39277
	9.65	62.7684	62.7684			9.65	15.9892	5.605
	9.66667	63.4314	63.4314			9.66667	15.1579	5.79831
	9.68333	70.9146	70.9146			9.68333	6.45721	5.93866
	9.7	66.9797	66.9797			9.7	6.42893	5.99528
	9.71667	64.6161	64.6161			9.71667	15.8911	5.94257
	9.73333	56.2865	56.2865			9.73333	23.2781	5.76893
	9.75	59.1705	59.1705			9.75	23.4573	5.47729
	9.76667	66.2872	66.2872			9.76667	16.9435	5.08911
	9.78333	74.8939	74.8939			9.78333	12.974	4.63709
	9.8	73.3705	73.3705			9.8	9.8056	4.1639
	9.81667	62.9503	62.9503			9.81667	8.06016	3.71871
	9.83333	56.7385	56.7385			9.83333	10.922	3.34566
	9.85	61.4926	61.4926			9.85	15.6036	3.08056
	9.86667	65.1812	65.1812			9.86667	19.002	2.94257
	9.88333	78.2406	78.2406			9.88333	17.8197	2.92829
	9.9	74.9703	74.9703			9.9	12.0647	3.02282
	9.91667	67.3557	67.3557			9.91667	10.3774	3.19483
	9.93333	57.5571	57.5571			9.93333	7.06556	3.41083
	9.95	49.4662	49.4662			9.95	11.1004	3.64069
	9.96667	62.6755	62.6755			9.96667	19.0248	3.86343
	9.98333	70.3413	70.3413			9.98333	23.8732	4.06844
	10	73.8158	73.8158			10	20.3343	4.2559
	10.0167	76.3958	76.3958			10.0167	17.6709	4.43354
	10.0333	64.1584	64.1584			10.0333	9.45606	4.61031
	10.05	59.3938	59.3938			10.05	8.09793	4.79603
	10.0667	64.0629	64.0629			10.0667	10.8782	4.99427
	10.0833	70.8888	70.8888			10.0833	16.9192	5.20293
	10.1	79.1517	79.1517			10.1	20.5084	5.4126
	10.1167	69.7385	69.7385			10.1167	25.2519	5.60867
	10.1333	64.625	64.625			10.1333	19.4213	5.77409
	10.15	61.2545	61.2545			10.15	13.3169	5.89341
	10.1667	61.6847	61.6847			10.1667	7.70512	5.95615
	10.1833	63.0141	63.0141			10.1833	10.4066	5.96156
	10.2	72.6307	72.6307			10.2	15.9524	5.91921
	10.2167	70.242	70.242			10.2167	18.6754	5.84601
	10.2333	64.9656	64.9656			10.2333	30.45	5.76576
	10.25	62.1523	62.1523			10.25	18.2946	5.69801
	10.2667	61.6278	61.6278			10.2667	14.7672	5.65854
	10.2833	68.1435	68.1435			10.2833	10.2234	5.65487
	10.3	72.3577	72.3577			10.3	6.34864	5.68928
	10.3167	70.0885	70.0885			10.3167	17.2915	5.7579
	10.3333	62.3663	62.3663			10.3333	26.4156	5.85445
	10.35	65.7445	65.7445			10.35	18.8573	5.96648
	10.3667	72.1675	72.1675			10.3667	22.4192	6.07938
	10.3833	67.8882	67.8882			10.3833	13.6075	6.17977
	10.4	70.5196	70.5196			10.4	13.2783	6.2561
	10.4167	65.8818	65.8818			10.4167	11.245	6.30117
	10.4333	57.4313	57.4313			10.4333	15.0339	6.31315
	10.45	64.8169	64.8169			10.45	23.1872	6.29239
	10.4667	67.2053	67.2053			10.4667	21.8724	6.24259
	10.4833	78.0188	78.0188			10.4833	24.6952	6.16453
	10.5	71.6842	71.6842			10.5	11.7967	6.06168
	10.5167	69.6587	69.6587			10.5167	11.1848	5.93732
	10.5333	59.1296	59.1296			10.5333	15.204	5.79883
	10.55	57.472	57.472			10.55	19.4467	5.65692
	10.5667	70.2614	70.2614			10.5667	22.0689	5.5236
	10.5833	76.0994	76.0994			10.5833	22.8201	5.41179
	10.6	79.2986	79.2986			10.6	17.8868	5.32831
	10.6167	70.7797	70.7797			10.6167	19.0163	5.27394
	10.6333	62.3622	62.3622			10.6333	9.95963	5.24192
	10.65	62.7821	62.7821			10.65	11.9003	5.22061
	10.6667	65.8574	65.8574			10.6667	17.8024	5.19555
	10.6833	79.5011	79.5011			10.6833	20.1787	5.15003
	10.7	75.1289	75.1289			10.7	24.4774	5.07692
	10.7167	75.9766	75.9766			10.7167	23.053	4.97443
	10.7333	64.4415	64.4415			10.7333	20.0152	4.85313
	10.75	66.1082	66.1082			10.75	11.5924	4.73283
	10.7667	56.1897	56.1897			10.7667	12.5854	4.64002
	10.7833	66.4909	66.4909			10.7833	11.1379	4.60599
	10.8	78.7825	78.7825			10.8	20.556	4.65255
	10.8167	76.3407	76.3407			10.8167	27.701	4.79144
	10.8333	70.7894	70.7894			10.8333	19.3409	5.01728
	10.85	52.8839	52.8839			10.85	13.0156	5.30005
	10.8667	61.9196	61.9196			10.8667	12.9632	5.596
	10.8833	67.6546	67.6546			10.8833	11.1785	5.85359
	10.9	71.4448	71.4448			10.9	15.088	6.02552
	10.9167	73.542	73.542			10.9167	23.5434	6.07918
	10.9333	61.7184	61.7184			10.9333	29.8778	6.00338
	10.95	61.2272	61.2272			10.95	20.7779	5.80983
	10.9667	60.8478	60.8478			10.9667	17.9946	5.52732
	10.9833	68.593	68.593			10.9833	10.9984	5.20196
	11	65.9953	65.9953			11	11.5846	4.87948
	11.0167	68.5067	68.5067			11.0167	15.4122	4.60834
	11.0333	61.4691	61.4691			11.0333	17.9491	4.42271
	11.05	46.3943	46.3943			11.05	25.0784	4.3413
	11.0667	59.2673	59.2673			11.0667	25.4267	4.36246
	11.0833	64.8462	64.8462			11.0833	18.0171	4.46791
	11.1	66.8751	66.8751			11.1	11.2897	4.63082
	11.1167	63.6621	63.6621			11.1167	8.75262	4.82404
	11.1333	51.5323	51.5323			11.1333	21.8737	5.02439
	11.15	41.7367	41.7367			11.15	16.2416	5.21658
	11.1667	60.2665	60.2665			11.1667	28.6823	5.39543
	11.1833	70.2811	70.2811			11.1833	25.0749	5.55952
	11.2	70.0043	70.0043			11.2	20.9883	5.71106
	11.2167	66.6607	66.6607			11.2167	14.8215	5.85114
	11.2333	51.9896	51.9896			11.2333	11.4885	5.97942
	11.25	37.9431	37.9431			11.25	18.1858	6.093
	11.2667	44.6486	44.6486			11.2667	20.5267	6.18679
	11.2833	59.9603	59.9603			11.2833	26.6657	6.25383
	11.3	76.1681	76.1681			11.3	28.9734	6.28811
	11.3167	68.3598	68.3598			11.3167	23.0501	6.28509
	11.3333	57.7232	57.7232			11.3333	12.0812	6.24156
	11.35	41.9618	41.9618			11.35	10.7092	6.15956
	11.3667	41.0093	41.0093			11.3667	14.4796	6.04327
	11.3833	57.6383	57.6383			11.3833	24.5738	5.8996
	11.4	72.9245	72.9245			11.4	32.2792	5.73697
	11.4167	62.8411	62.8411			11.4167	27.9779	5.56234
	11.4333	56.0323	56.0323			11.4333	20.5687	5.38383
	11.45	35.6694	35.6694			11.45	14.799	5.20434
	11.4667	44.0654	44.0654			11.4667	6.25928	5.03213
	11.4833	45.3685	45.3685			11.4833	13.3565	4.87553
	11.5	66.5513	66.5513			11.5	20.35	4.74684
	11.5167	59.432	59.432			11.5167	30.757	4.66053
	11.5333	53.2032	53.2032			11.5333	27.6178	4.62923
	11.55	34.8585	34.8585			11.55	18.6025	4.66013
	11.5667	30.0415	30.0415			11.5667	13.254	4.75352
	11.5833	48.244	48.244			11.5833	6.09416	4.89842
	11.6	51.1052	51.1052			11.6	16.9888	5.07596
	11.6167	58.6242	58.6242			11.6167	22.0781	5.26082
	11.6333	49.3219	49.3219			11.6333	29.6968	5.43043
	11.65	36.4417	36.4417			11.65	28.8051	5.55519
	11.6667	36.549	36.549			11.6667	20.4849	5.6149
	11.6833	39.9068	39.9068			11.6833	14.7428	5.59798
	11.7	43.7002	43.7002			11.7	10.4988	5.50642
	11.7167	45.2539	45.2539			11.7167	15.9183	5.35486
	11.7333	33.8001	33.8001			11.7333	21.4312	5.17243
	11.75	30.1024	30.1024			11.75	24.4394	4.99638
	11.7667	41.0831	41.0831			11.7667	27.1663	4.86203
	11.7833	47.679	47.679			11.7833	27.0973	4.79362
	11.8	59.052	59.052			11.8	13.5347	4.80025
	11.8167	55.6079	55.6079			11.8167	14.4835	4.87436
	11.8333	29.9177	29.9177			11.8333	12.2846	4.98651
	11.85	25.3403	25.3403			11.85	22.8505	5.09769
	11.8667	28.2202	28.2202			11.8667	27.3704	5.1614
	11.8833	43.8796	43.8796			11.8833	27.2502	5.1324
	11.9	56.6476	56.6476			11.9	26.0508	4.97683
	11.9167	61.4178	61.4178			11.9167	14.6329	4.67763
	11.9333	36.0629	36.0629			11.9333	14.131	4.23783
	11.95	29.0513	29.0513			11.95	12.1178	3.68839
	11.9667	22.7067	22.7067			11.9667	15.273	3.073
	11.9833	39.5084	39.5084			11.9833	22.1849	2.4539
	12	53.8332	53.8332			12	24.6658	1.89201
	12.0167	59.1881	59.1881			12.0167	19.7223	1.44654
	12.0333	35.6805	35.6805			12.0333	14.0211	1.15631
	12.05	31.1951	31.1951			12.05	5.42309	1.04021
	12.0667	27.5441	27.5441			12.0667	7.93648	1.09754
	12.0833	21.6311	21.6311			12.0833	8.79484	1.30754
	12.1	41.4563	41.4563			12.1	23.7273	1.64115
	12.1167	47.7574	47.7574			12.1167	22.9556	2.05886
	12.1333	47.5871	47.5871			12.1333	20.738	2.52002
	12.15	38.166	38.166			12.15	12.1868	2.98399
	12.1667	39.0254	39.0254			12.1667	17.2711	3.41389
	12.1833	31.8644	31.8644			12.1833	9.08895	3.78262
	12.2	28.2144	28.2144			12.2	17.094	4.06861
	12.2167	30.3931	30.3931			12.2167	22.9276	4.26289
	12.2333	32.3222	32.3222			12.2333	26.6126	4.36636
	12.25	44.3935	44.3935			12.25	24.8321	4.38738
	12.2667	41.0082	41.0082			12.2667	16.5649	4.33752
	12.2833	37.1437	37.1437			12.2833	17.8205	4.23219
	12.3	34.8232	34.8232			12.3	11.4817	4.08888
	12.3167	31.1618	31.1618			12.3167	13.271	3.93111
	12.3333	24.0971	24.0971			12.3333	22.3217	3.7786
	12.35	32.799	32.799			12.35	20.5125	3.65133
	12.3667	39.9872	39.9872			12.3667	22.895	3.5653
	12.3833	48.4588	48.4588			12.3833	20.5436	3.5263
	12.4	37.1763	37.1763			12.4	8.89416	3.5329
	12.4167	41.7123	41.7123			12.4167	17.1985	3.57699
	12.4333	40.2871	40.2871			12.4333	8.58083	3.64713
	12.45	37.7059	37.7059			12.45	17.4431	3.72876
	12.4667	31.6967	31.6967			12.4667	17.6902	3.81002
	12.4833	35.9402	35.9402			12.4833	30.602	3.87721
	12.5	44.6737	44.6737			12.5	22.481	3.92078
	12.5167	48.7829	48.7829			12.5167	17.9002	3.92915
	12.5333	47.4225	47.4225			12.5333	11.7062	3.89486
	12.55	47.1149	47.1149			12.55	7.204	3.80971
	12.5667	28.9255	28.9255			12.5667	14.4879	3.6709
	12.5833	28.0793	28.0793			12.5833	18.4156	3.47767
	12.6	38.8634	38.8634			12.6	26.4866	3.24174
	12.6167	51.1041	51.1041			12.6167	27.4506	2.97926
	12.6333	56.7913	56.7913			12.6333	17.629	2.71411
	12.65	53.4584	53.4584			12.65	13.4143	2.47239
	12.6667	48.5711	48.5711			12.6667	9.07127	2.28299
	12.6833	34.0025	34.0025			12.6833	6.41482	2.16674
	12.7	30.0257	30.0257			12.7	14.6777	2.14082
	12.7167	28.7732	28.7732			12.7167	25.6036	2.21078
	12.7333	51.6328	51.6328			12.7333	26.3623	2.37296
	12.75	54.3571	54.3571			12.75	18.0196	2.61131
	12.7667	43.9723	43.9723			12.7667	10.9843	2.90434
	12.7833	34.9397	34.9397			12.7833	15.0382	3.23324
	12.8	36.3339	36.3339			12.8	12.5503	3.58279
	12.8167	21.0044	21.0044			12.8167	16.3922	3.94789
	12.8333	39.5986	39.5986			12.8333	23.374	4.33321
	12.85	47.7332	47.7332			12.85	26.2886	4.74452
	12.8667	60.9911	60.9911			12.8667	25.0075	5.18583
	12.8833	52.9642	52.9642			12.8833	24.1306	5.64714
	12.9	48.8353	48.8353			12.9	17.9244	6.10196
	12.9167	49.6665	49.6665			12.9167	12.1146	6.51696
	12.9333	41.1606	41.1606			12.9333	14.6524	6.84384
	12.95	44.5602	44.5602			12.95	19.1155	7.03908
	12.9667	51.7758	51.7758			12.9667	29.8005	7.06983
	12.9833	61.8596	61.8596			12.9833	28.0816	6.92583
	13	62.0864	62.0864			13	30.7458	6.62153
	13.0167	49.9258	49.9258			13.0167	24.4206	6.19573
	13.0333	57.823	57.823			13.0333	16.298	5.70682
	13.05	56.597	56.597			13.05	6.66666	5.21846
	13.0667	41.4582	41.4582			13.0667	11.818	4.78919
	13.0833	43.0111	43.0111			13.0833	17.4516	4.45642
	13.1	36.7155	36.7155			13.1	25.4843	4.23302
	13.1167	57.8136	57.8136			13.1167	26.9328	4.10646
	13.1333	57.2834	57.2834			13.1333	20.653	4.03799
	13.15	44.2758	44.2758			13.15	11.0146	3.98126
	13.1667	48.3516	48.3516			13.1667	11.8374	3.88853
	13.1833	33.2636	33.2636			13.1833	9.1889	3.72395
	13.2	46.9777	46.9777			13.2	21.3563	3.4714
	13.2167	39.2359	39.2359			13.2167	20.9902	3.13825
	13.2333	49.3436	49.3436			13.2333	23.2141	2.7538
	13.25	56.6816	56.6816			13.25	17.5761	2.35866
	13.2667	47.664	47.664			13.2667	10.9573	1.99521
	13.2833	38.654	38.654			13.2833	8.90213	1.70595
	13.3	43.4633	43.4633			13.3	8.30311	1.51993
	13.3167	36.265	36.265			13.3167	12.4834	1.45026
	13.3333	40.179	40.179			13.3333	21.3201	1.49715
	13.35	55.2594	55.2594			13.35	21.1363	1.64492
	13.3667	51.3927	51.3927			13.3667	14.74	1.86529
	13.3833	55.6257	55.6257			13.3833	20.6191	2.12329
	13.4	46.649	46.649			13.4	10.2754	2.38315
	13.4167	37.7872	37.7872			13.4167	7.08942	2.60738
	13.4333	33.982	33.982			13.4333	11.6141	2.76972
	13.45	43.9684	43.9684			13.45	15.4124	2.85009
	13.4667	37.8318	37.8318			13.4667	24.3487	2.84376
	13.4833	47.7093	47.7093			13.4833	23.7036	2.75657
	13.5	48.2527	48.2527			13.5	16.746	2.60936
	13.5167	51.5088	51.5088			13.5167	15.2033	2.43286
	13.5333	51.4832	51.4832			13.5333	11.8911	2.26149
	13.55	63.4777	63.4777			13.55	6.47763	2.12726
	13.5667	53.0973	53.0973			13.5667	7.50957	2.054
	13.5833	44.9239	44.9239			13.5833	21.0324	2.04979
	13.6	42.4489	42.4489			13.6	19.3374	2.10601
	13.6167	51.9322	51.9322			13.6167	25.0608	2.19538
	13.6333	51.6157	51.6157			13.6333	24.1245	2.27596
	13.65	56.933	56.933			13.65	11.9966	2.29925
	13.6667	53.3767	53.3767			13.6667	8.62155	2.22226
	13.6833	31.3617	31.3617			13.6833	4.43902	2.01214
	13.7	32.7644	32.7644			13.7	10.4033	1.66142
	13.7167	44.5467	44.5467			13.7167	24.2738	1.18684
	13.7333	47.8316	47.8316			13.7333	17.7461	0.635555
	13.75	55.8619	55.8619			13.75	17.5139	0.0783338
	13.7667	48.1267	48.1267			13.7667	17.3182	-0.402122
	13.7833	48.084	48.084			13.7833	9.9689	-0.724239
	13.8	42.6392	42.6392			13.8	6.00457	-0.821199
	13.8167	34.1866	34.1866			13.8167	6.19124	-0.656571
	13.8333	36.6738	36.6738			13.8333	11.0624	-0.230903
	13.85	47.7596	47.7596			13.85	14.7428	0.411931
	13.8667	34.576	34.576			13.8667	24.2632	1.187
	13.8833	50.9871	50.9871			13.8833	16.5155	1.98761
	13.9	54.9159	54.9159			13.9	17.3633	2.698
	13.9167	43.3929	43.3929			13.9167	13.386	3.21485
	13.9333	44.2355	44.2355			13.9333	8.64974	3.466
	13.95	43.5153	43.5153			13.95	8.70035	3.4213
	13.9667	40.284	40.284			13.9667	16.9099	3.10242
	13.9833	45.2743	45.2743			13.9833	22.8863	2.57334
	14	54.5833	54.5833			14	21.4283	1.93478
	14.0167	48.1005	48.1005			14.0167	18.1979	1.30214
	14.0333	49.696	49.696			14.0333	10.0834	0.786048
	14.05	48.7717	48.7717			14.05	2.23518	0.470912
	14.0667	37.2187	37.2187			14.0667	5.66347	0.395328
	14.0833	30.8435	30.8435			14.0833	11.5673	0.556658
	14.1	41.5048	41.5048			14.1	17.9845	0.904893
	14.1167	42.9906	42.9906			14.1167	21.0649	1.36033
	14.1333	51.6004	51.6004			14.1333	28.181	1.83613
	14.15	49.134	49.134			14.15	15.7113	2.25041
	14.1667	45.0277	45.0277			14.1667	14.356	2.54736
	14.1833	46.8505	46.8505			14.1833	3.40769	2.70061
	14.2	44.5953	44.5953			14.2	8.6938	2.71769
	14.2167	39.1518	39.1518			14.2167	16.9357	2.63697
	14.2333	44.7274	44.7274			14.2333	20.1879	2.50851
	14.25	43.8587	43.8587			14.25	25.1321	2.38478
	14.2667	51.9465	51.9465			14.2667	20.8467	2.30785
	14.2833	51.2202	51.2202			14.2833	18.3212	2.2988
	14.3	43.4164	43.4164			14.3	9.79647	2.3573
	14.3167	47.01	47.01			14.3167	10.5651	2.46124
	14.3333	36.0327	36.0327			14.3333	10.1289	2.57415
	14.35	45.5078	45.5078			14.35	12.0766	2.65258
	14.3667	45.4712	45.4712			14.3667	18.352	2.659
	14.3833	35.3801	35.3801			14.3833	26.7735	2.56443
	14.4	56.0314	56.0314			14.4	23.2005	2.36349
	14.4167	56.5372	56.5372			14.4167	14.9997	2.07089
	14.4333	50.5575	50.5575			14.4333	8.98403	1.72321
	14.45	46.9934	46.9934			14.45	3.28372	1.36766
	14.4667	42.771	42.771			14.4667	11.2674	1.05562
	14.4833	39.9873	39.9873			14.4833	18.0894	0.832819
	14.5	40.3773	40.3773			14.5	16.6036	0.725809
	14.5167	39.8967	39.8967			14.5167	31.4463	0.742695
	14.5333	58.8747	58.8747			14.5333	16.0441	0.8708
	14.55	55.1803	55.1803			14.55	9.98507	1.07641
	14.5667	45.083	45.083			14.5667	9.43728	1.31424
	14.5833	41.2595	41.2595			14.5833	-0.463428	1.53697
	14.6	33.1128	33.1128			14.6	12.8118	1.6983
	14.6167	36.5757	36.5757			14.6167	15.6971	1.76356
	14.6333	39.7353	39.7353			14.6333	23.33	1.71607
	14.65	50.7777	50.7777			14.65	28.0547	1.55477
	14.6667	46.6132	46.6132			14.6667	17.3869	1.2992
	14.6833	51.9549	51.9549			14.6833	12.5463	0.979606
	14.7	40.9717	40.9717			14.7	7.01805	0.636442
	14.7167	39.663	39.663			14.7167	6.96594	0.311234
	14.7333	34.8524	34.8524			14.7333	7.9812	0.0370728
	14.75	40.5108	40.5108			14.75	7.0595	-0.168711
	14.7667	43.491	43.491			14.7667	17.3793	-0.303114
	14.7833	42.3334	42.3334			14.7833	22.1024	-0.376566
	14.8	57.0146	57.0146			14.8	15.0584	-0.408566
	14.8167	48.9771	48.9771			14.8167	14.6213	-0.420472
	14.8333	51.6115	51.6115			14.8333	11.0136	-0.427843
	14.85	47.4115	47.4115			14.85	3.6269	-0.440714
	14.8667	41.3162	41.3162			14.8667	7.07046	-0.460151
	14.8833	38.2521	38.2521			14.8833	7.36985	-0.480797
	14.9	40.734	40.734			14.9	16.265	-0.491626
	14.9167	41.7045	41.7045			14.9167	21.1175	-0.483115
	14.9333	52.7077	52.7077			14.9333	18.0809	-0.444355
	14.95	54.5679	54.5679			14.95	17.2213	-0.373094
	14.9667	42.4259	42.4259			14.9667	7.86038	-0.271517
	14.9833	48.3094	48.3094			14.9833	4.19565	-0.147269
	15	31.0715	31.0715			15	6.16226	-0.0159809
	15.0167	31.4738	31.4738			15.0167	11.4527	0.107083
	15.0333	39.9271	39.9271			15.0333	10.7627	0.204066
	15.05	42.4197	42.4197			15.05	18.7202	0.262405
	15.0667	46.0559	46.0559			15.0667	22.6442	0.275585
	15.0833	50.9298	50.9298			15.0833	21.9352	0.241422
	15.1	45.4924	45.4924			15.1	16.0766	0.170346
	15.1167	40.173	40.173			15.1167	7.92963	0.0749613
	15.1333	48.8415	48.8415			15.1333	6.45309	-0.0295734
	15.15	40.5992	40.5992			15.15	4.2825	-0.130073
	15.1667	38.3065	38.3065			15.1667	8.89782	-0.220332
	15.1833	38.0568	38.0568			15.1833	19.4723	-0.296785
	15.2	49.2944	49.2944			15.2	23.0824	-0.359428
	15.2167	54.8696	54.8696			15.2167	21.042	-0.409888
	15.2333	56.2294	56.2294			15.2333	13.5878	-0.448327
	15.25	49.6965	49.6965			15.25	9.62176	-0.475143
	15.2667	41.3464	41.3464			15.2667	6.73324	-0.48906
	15.2833	39.92	39.92			15.2833	1.43523	-0.48725
	15.3	34.3986	34.3986			15.3	6.99805	-0.470741
	15.3167	35.4525	35.4525			15.3167	16.0243	-0.441241
	15.3333	51.9339	51.9339			15.3333	19.2565	-0.404191
	15.35	52.4508	52.4508			15.35	19.7496	-0.368705
	15.3667	47.7654	47.7654			15.3667	16.4837	-0.344888
	15.3833	46.0209	46.0209			15.3833	10.3541	-0.341636
	15.4	38.7689	38.7689			15.4	7.15469	-0.365145
	15.4167	44.1886	44.1886			15.4167	6.77634	-0.416452
	15.4333	36.1055	36.1055			15.4333	3.23006	-0.491573
	15.45	52.0917	52.0917			15.45	11.0861	-0.582593
	15.4667	43.1889	43.1889			15.4667	19.3481	-0.682345
	15.4833	43.5512	43.5512			15.4833	20.3283	-0.783374
	15.5	51.8501	51.8501			15.5	16.6313	-0.877867
	15.5167	49.8054	49.8054			15.5167	11.7053	-0.959884
	15.5333	52.9085	52.9085			15.5333	8.89625	-1.02748
	15.55	43.3314	43.3314			15.55	-0.558208	-1.0786
	15.5667	42.4184	42.4184			15.5667	3.39938	-1.11233
	15.5833	38.615	38.615			15.5833	14.1474	-1.12674
	15.6	40.148	40.148			15.6	17.4781	-1.11927
	15.6167	49.3213	49.3213			15.6167	21.2739	-1.08801
	15.6333	63.9594	63.9594			15.6333	18.3238	-1.0317
	15.65	57.4127	57.4127			15.65	10.7776	-0.954805
	15.6667	43.5384	43.5384			15.6667	8.71869	-0.864988
	15.6833	34.8635	34.8635			15.6833	2.8571	-0.777578
	15.7	39.448	39.448			15.7	3.98613	-0.710109
	15.7167	35.8034	35.8034			15.7167	12.5124	-0.682057
	15.7333	40.0029	40.0029			15.7333	12.6606	-0.707092
	15.75	51.1602	51.1602			15.75	21.0926	-0.787863
	15.7667	51.5225	51.5225			15.7667	18.2239	-0.910693
	15.7833	50.0515	50.0515			15.7833	21.3984	-1.05276
	15.8	37.7583	37.7583			15.8	6.90966	-1.17709
	15.8167	36.5183	36.5183			15.8167	6.30675	-1.24288
	15.8333	44.6991	44.6991			15.8333	0.586409	-1.21512
	15.85	38.9212	38.9212			15.85	5.81403	-1.07409
	15.8667	38.2432	38.2432			15.8667	12.945	-0.819669
	15.8833	47.6599	47.6599			15.8833	17.2385	-0.475382
	15.9	44.4316	44.4316			15.9	24.2947	-0.0827452
	15.9167	48.0892	48.0892			15.9167	25.4923	0.301476
	15.9333	49.2252	49.2252			15.9333	13.6619	0.617641
	15.95	44.3766	44.3766			15.95	5.50755	0.813512
	15.9667	37.529	37.529			15.9667	1.60986	0.852659
	15.9833	37.7648	37.7648			15.9833	5.69706	0.720878
	16	31.321	31.321			16	17.0218	0.427933
	16.0167	39.4459	39.4459			16.0167	19.3751	0.00955543
	16.0333	53.6057	53.6057			16.0333	20.9188	-0.480629
	16.05	58.1798	58.1798			16.05	15.6494	-0.979811
	16.0667	52.8285	52.8285			16.0667	12.9215	-1.4262
	16.0833	43.9813	43.9813			16.0833	7.54382	-1.76562
	16.1	42.455	42.455			16.1	3.2996	-1.96307
	16.1167	39.2465	39.2465			16.1167	-0.242955	-2.00641
	16.1333	41.3854	41.3854			16.1333	5.41617	-1.90681
	16.15	41.1066	41.1066			16.15	9.088	-1.69311
	16.1667	44.9125	44.9125			16.1667	16.5308	-1.40806
	16.1833	41.0378	41.0378			16.1833	19.7504	-1.09918
	16.2	51.102	51.102			16.2	17.6396	-0.809943
	16.2167	49.0457	49.0457			16.2167	7.99461	-0.573174
	16.2333	47.4764	47.4764			16.2333	8.70385	-0.405089
	16.25	44.2502	44.2502			16.25	0.446589	-0.306226
	16.2667	33.4978	33.4978			16.2667	3.70063	-0.263449
	16.2833	42.5277	42.5277			16.2833	15.3998	-0.254745
	16.3	38.8808	38.8808			16.3	15.7615	-0.256081
	16.3167	44.5847	44.5847			16.3167	21.0809	-0.247796
	16.3333	59.8317	59.8317			16.3333	16.6801	-0.217342
	16.35	51.8804	51.8804			16.35	11.1252	-0.161096
	16.3667	42.4401	42.4401			16.3667	9.10034	-0.0851309
	16.3833	40.9695	40.9695			16.3833	2.39279	0.000441611
	16.4	36.3174	36.3174			16.4	5.58394	0.0864021
	16.4167	32.1881	32.1881			16.4167	11.9893	0.169037
	16.4333	35.4034	35.4034			16.4333	13.3294	0.251448
	16.45	47.5002	47.5002			16.45	24.1114	0.341014
	16.4667	46.5252	46.5252			16.4667	19.0856	0.452685
	16.4833	57.1673	57.1673			16.4833	14.1938	0.602506
	16.5	41.3165	41.3165			16.5	8.75819	0.802742
	16.5167	43.6582	43.6582			16.5167	7.74144	1.06262
	16.5333	44.2066	44.2066			16.5333	2.248	1.38604
	16.55	42.9988	42.9988			16.55	6.4053	1.77317
	16.5667	41.1667	41.1667			16.5667	17.2944	2.22237
	16.5833	41.4424	41.4424			16.5833	23.9825	2.72954
	16.6	38.6058	38.6058			16.6	21.7073	3.28804
	16.6167	49.9054	49.9054			16.6167	22.0584	3.88506
	16.6333	55.0031	55.0031			16.6333	18.7033	4.50428
	16.65	55.9545	55.9545			16.65	12.6504	5.12043
	16.6667	49.8899	49.8899			16.6667	12.1073	5.70586
	16.6833	46.8666	46.8666			16.6833	11.9305	6.23533
	16.7	38.51	38.51			16.7	22.7865	6.68973
	16.7167	44.0849	44.0849			16.7167	22.8284	7.06403
	16.7333	51.1759	51.1759			16.7333	24.8398	7.36896
	16.75	64.2285	64.2285			16.75	26.7897	7.624
	16.7667	54.7032	54.7032			16.7667	28.8571	7.8503
	16.7833	48.4708	48.4708			16.7833	23.6425	8.0614
	16.8	45.6354	45.6354			16.8	19.8486	8.25375
	16.8167	50.0785	50.0785			16.8167	16.3159	8.40249
	16.8333	56.6195	56.6195			16.8333	14.0029	8.46487
	16.85	52.261	52.261			16.85	18.9617	8.39166
	16.8667	50.8142	50.8142			16.8667	25.8166	8.14314
	16.8833	48.3177	48.3177			16.8833	34.5158	7.70066
	16.9	58.2346	58.2346			16.9	32.7528	7.08169
	16.9167	67.6052	67.6052			16.9167	22.0969	6.33966
	16.9333	60.4637	60.4637			16.9333	20.8568	5.55366
	16.95	57.9774	57.9774			16.95	17.1637	4.81404
	16.9667	54.3313	54.3313			16.9667	7.3583	4.20342
	16.9833	45.1206	45.1206			16.9833	9.23363	3.77723
	17	41.9674	41.9674			17	12.1648	3.55442
	17.0167	42.2689	42.2689			17.0167	18.6498	3.52163
	17.0333	53.1715	53.1715			17.0333	20.4363	3.63862
	17.05	49.1689	49.1689			17.05	22.0223	3.85612
	17.0667	58.3171	58.3171			17.0667	27.4776	4.13088
	17.0833	59.5509	59.5509			17.0833	24.0944	4.43617
	17.1	53.1682	53.1682			17.1	22.9641	4.76432
	17.1167	48.6747	48.6747			17.1167	16.5158	5.12847
	17.1333	48.6626	48.6626			17.1333	12.2117	5.54397
	17.15	53.8195	53.8195			17.15	16.1734	6.01782
	17.1667	42.0485	42.0485			17.1667	17.201	6.53731
	17.1833	44.2791	44.2791			17.1833	23.1863	7.06667
	17.2	46.1245	46.1245			17.2	25.5782	7.56101
	17.2167	51.5869	51.5869			17.2167	27.5932	7.96737
	17.2333	58.3643	58.3643			17.2333	26.4615	8.25075
	17.25	57.1322	57.1322			17.25	22.7289	8.40081
	17.2667	46.0315	46.0315			17.2667	25.1828	8.43807
	17.2833	55.3567	55.3567			17.2833	19.6852	8.40554
	17.3	46.7531	46.7531			17.3	14.1515	8.35961
	17.3167	53.2976	53.2976			17.3167	18.2491	8.35467
	17.3333	47.6997	47.6997			17.3333	20.5354	8.42587
	17.35	55.7275	55.7275			17.35	21.5941	8.5812
	17.3667	52.2812	52.2812			17.3667	24.2273	8.8026
	17.3833	54.2215	54.2215			17.3833	31.8263	9.05327
	17.4	51.3443	51.3443			17.4	30.6035	9.29154
	17.4167	57.1478	57.1478			17.4167	21.2994	9.47938
	17.4333	57.0486	57.0486			17.4333	25.0152	9.59471
	17.45	50.6761	50.6761			17.45	18.8732	9.63373
	17.4667	47.2304	47.2304			17.4667	17.5723	9.60528
	17.4833	42.0011	42.0011			17.4833	16.439	9.52717
	17.5	46.5354	46.5354			17.5	20.5914	9.41763
	17.5167	40.9713	40.9713			17.5167	26.889	9.2906
	17.5333	48.123	48.123			17.5333	28.4809	9.15726
	17.55	50.6057	50.6057			17.55	25.9738	9.02709
	17.5667	51.1434	51.1434			17.5667	24.294	8.90995
	17.5833	50.6326	50.6326			17.5833	21.6301	8.8189
	17.6	49.0738	49.0738			17.6	21.7295	8.76779
	17.6167	47.8895	47.8895			17.6167	20.4276	8.76666
	17.6333	42.7315	42.7315			17.6333	16.9373	8.81882
	17.65	51.1691	51.1691			17.65	12.709	8.9184
	17.6667	37.7182	37.7182			17.6667	29.1467	9.04547
	17.6833	43.539	43.539			17.6833	21.612	9.17435
	17.7	44.577	44.577			17.7	25.3862	9.27863
	17.7167	51.4148	51.4148			17.7167	27.2253	9.34381
	17.7333	54.7634	54.7634			17.7333	26.5769	9.36677
	17.75	47.4867	47.4867			17.75	25.7588	9.35807
	17.7667	50.1376	50.1376			17.7667	17.6391	9.33644
	17.7833	45.6999	45.6999			17.7833	18.5511	9.31961
	17.8	44.6715	44.6715			17.8	19.0777	9.31306
	17.8167	37.9432	37.9432			17.8167	14.8789	9.3065
	17.8333	39.778	39.778			17.8333	17.3727	9.27595
	17.85	42.9125	42.9125			17.85	23.8107	9.18944
	17.8667	45.615	45.615			17.8667	26.5854	9.0194
	17.8833	52.5408	52.5408			17.8833	27.5442	8.75601
	17.9	59.5014	59.5014			17.9	27.1182	8.41165
	17.9167	50.6532	50.6532			17.9167	22.1594	8.01932
	17.9333	53.7137	53.7137			17.9333	16.6625	7.6303
	17.95	54.7722	54.7722			17.95	13.4049	7.29394
	17.9667	48.9286	48.9286			17.9667	15.0127	7.04376
	17.9833	44.9296	44.9296			17.9833	15.3762	6.88855
	18	40.8231	40.8231			18	19.6032	6.81242
	18.0167	40.1079	40.1079			18.0167	20.4527	6.77889
	18.0333	52.4016	52.4016			18.0333	25.9746	6.7442
	18.05	59.5295	59.5295			18.05	25.4404	6.67114
	18.0667	55.5991	55.5991			18.0667	23.1912	6.54185
	18.0833	58.7954	58.7954			18.0833	13.7111	6.36115
	18.1	51.2081	51.2081			18.1	12.975	6.15231
	18.1167	51.6696	51.6696			18.1167	14.3164	5.94959
	18.1333	47.4006	47.4006			18.1333	14.2687	5.78188
	18.15	48.2169	48.2169			18.15	16.5375	5.66013
	18.1667	48.9358	48.9358			18.1667	16.724	5.58294
	18.1833	42.2566	42.2566			18.1833	22.19	5.52919
	18.2	39.0802	39.0802			18.2	20.3186	5.47356
	18.2167	48.5823	48.5823			18.2167	20.9982	5.3994
	18.2333	58.5907	58.5907			18.2333	20.9082	5.30889
	18.25	53.2335	53.2335			18.25	20.3562	5.22008
	18.2667	51.8774	51.8774			18.2667	15.3699	5.16716
	18.2833	43.3402	43.3402			18.2833	11.411	5.18834
	18.3	36.7277	36.7277			18.3	10.1927	5.31334
	18.3167	35.8269	35.8269			18.3167	16.2301	5.55131
	18.3333	31.5187	31.5187			18.3333	18.2914	5.88765
	18.35	42.2054	42.2054			18.35	22.5643	6.28405
	18.3667	40.4714	40.4714			18.3667	23.0958	6.68829
	18.3833	41.4253	41.4253			18.3833	20.3498	7.04485
	18.4	55.5671	55.5671			18.4	22.9548	7.30736
	18.4167	44.3753	44.3753			18.4167	20.2511	7.44611
	18.4333	39.8105	39.8105			18.4333	13.7428	7.45342
	18.45	49.1221	49.1221			18.45	10.1428	7.34098
	18.4667	42.3484	42.3484			18.4667	14.8316	7.13284
	18.4833	28.552	28.552			18.4833	16.3296	6.85828
	18.5	35.509	35.509			18.5	19.9552	6.54793
	18.5167	35.8004	35.8004			18.5167	19.5289	6.23056
	18.5333	44.3618	44.3618			18.5333	21.4001	5.9336
	18.55	54.9838	54.9838			18.55	22.3404	5.68136
	18.5667	43.9921	43.9921			18.5667	16.1839	5.49556
	18.5833	49.5217	49.5217			18.5833	12.8567	5.3927
	18.6	39.9817	39.9817			18.6	18.0901	5.38216
	18.6167	36.7173	36.7173			18.6167	11.449	5.4626
	18.6333	26.6033	26.6033			18.6333	11.601	5.61969
	18.65	40.5158	40.5158			18.65	19.7321	5.82556
	18.6667	39.582	39.582			18.6667	19.9384	6.04134
	18.6833	43.7895	43.7895			18.6833	20.9862	6.22803
	18.7	41.9473	41.9473			18.7	22.4954	6.35041
	18.7167	50.783	50.783			18.7167	18.8858	6.38872
	18.7333	45.1159	45.1159			18.7333	19.1976	6.34296
	18.75	47.54	47.54			18.75	14.712	6.22993
	18.7667	38.8078	38.8078			18.7667	9.73751	6.07841
	18.7833	31.7513	31.7513			18.7833	10.8468	5.92239
	18.8	28.9929	28.9929			18.8	14.759	5.78882
	18.8167	35.2663	35.2663			18.8167	15.1934	5.69398
	18.8333	43.1714	43.1714			18.8333	22.1652	5.63718
	18.85	56.0041	56.0041			18.85	19.4051	5.60342
	18.8667	46.3612	46.3612			18.8667	19.6069	5.56979
	18.8833	47.7867	47.7867			18.8833	18.1053	5.51149
	18.9	39.294	39.294			18.9	12.0478	5.41353
	18.9167	32.6546	32.6546			18.9167	14.3976	5.27367
	18.9333	34.9525	34.9525			18.9333	12.3426	5.10776
	18.95	37.6621	37.6621			18.95	14.0194	4.94071
	18.9667	36.8653	36.8653			18.9667	17.8008	4.80563
	18.9833	43.1516	43.1516			18.9833	15.6185	4.73099
	19	45.82	45.82			19	19.1587	4.73619
	19.0167	46.4364	46.4364			19.0167	19.6577	4.82472
	19.0333	52.776	52.776			19.0333	14.6434	4.98429
	19.05	46.452	46.452			19.05	12.4853	5.18879
	19.0667	38.8764	38.8764			19.0667	12.0661	5.39898
	19.0833	28.7507	28.7507			19.0833	11.1197	5.57603
	19.1	27.8563	27.8563			19.1	12.5976	5.68406
	19.1167	33.8601	33.8601			19.1167	17.5172	5.69775
	19.1333	42.7913	42.7913			19.1333	19.9997	5.60815
	19.15	54.4828	54.4828			19.15	22.0554	5.42418
	19.1667	47.6121	47.6121			19.1667	18.1719	5.17161
	19.1833	43.4525	43.4525			19.1833	10.2671	4.88657
	19.2	41.0819	41.0819			19.2	12.8975	4.61462
	19.2167	30.7537	30.7537			19.2167	11.6634	4.39758
	19.2333	34.5843	34.5843			19.2333	8.88308	4.26896
	19.25	36.8218	36.8218			19.25	13.9406	4.24706
	19.2667	37.1699	37.1699			19.2667	17.4781	4.32674
	19.2833	40.5527	40.5527			19.2833	21.9516	4.4835
	19.3	52.1711	52.1711			19.3	22.0109	4.68083
	19.3167	42.7214	42.7214			19.3167	19.5332	4.87557
	19.3333	44.1443	44.1443			19.3333	13.444	5.02899
	19.35	44.1254	44.1254			19.35	11.7785	5.11419
	19.3667	37.9559	37.9559			19.3667	10.8277	5.1221
	19.3833	25.4965	25.4965			19.3833	10.5338	5.05923
	19.4	21.4077	21.4077			19.4	18.3726	4.94417
	19.4167	32.4005	32.4005			19.4167	21.2	4.80296
	19.4333	41.7746	41.7746			19.4333	21.4698	4.65727
	19.45	53.5098	53.5098			19.45	14.9537	4.51821
	19.4667	39.4366	39.4366			19.4667	14.8547	4.38606
	19.4833	38.0158	38.0158			19.4833	10.4451	4.24815
	19.5	32.1568	32.1568			19.5	8.19425	4.0881
	19.5167	27.1289	27.1289			19.5167	9.30991	3.89166
	19.5333	32.9776	32.9776			19.5333	10.6575	3.65323
	19.55	37.6479	37.6479			19.55	17.7355	3.37966
	19.5667	42.0832	42.0832			19.5667	17.3062	3.096
	19.5833	46.1685	46.1685			19.5833	13.4332	2.83783
	19.6	45.5185	45.5185			19.6	13.4247	2.6482
	19.6167	39.0208	39.0208			19.6167	8.99548	2.56401
	19.6333	34.7841	34.7841			19.6333	12.3522	2.61436
	19.65	40.2425	40.2425			19.65	6.37805	2.80788
	19.6667	29.7584	29.7584			19.6667	7.08187	3.1297
	19.6833	30.166	30.166			19.6833	12.3281	3.54161
	19.7	31.7319	31.7319			19.7	15.0173	3.99165
	19.7167	40.8584	40.8584			19.7167	23.9856	4.42354
	19.7333	59.2183	59.2183			19.7333	23.1546	4.78224
	19.75	52.1544	52.1544			19.75	14.4981	5.0298
	19.7667	45.7354	45.7354			19.7667	11.536	5.14576
	19.7833	39.007	39.007			19.7833	12.7192	5.13199
	19.8	29.1457	29.1457			19.8	10.0108	5.01049
	19.8167	31.1612	31.1612			19.8167	13.0024	4.81694
	19.8333	33.7131	33.7131			19.8333	17.9428	4.595
	19.85	49.3313	49.3313			19.85	19.4782	4.38604
	19.8667	54.5434	54.5434			19.8667	18.5118	4.22384
	19.8833	55.8605	55.8605			19.8833	20.4016	4.12786
	19.9	50.5695	50.5695			19.9	16.4344	4.10468
	19.9167	33.7487	33.7487			19.9167	10.8414	4.14395
	19.9333	31.3623	31.3623			19.9333	9.28426	4.22597
	19.95	33.891	33.891			19.95	10.5452	4.32318
	19.9667	40.7165	40.7165			19.9667	14.7528	4.40474
	19.9833	45.3437	45.3437			19.9833	20.1268	4.44613
	20	52.6738	52.6738			20	26.3762	4.42949
	20.0167	47.2105	47.2105			20.0167	15.3767	4.35019
	20.0333	44.8626	44.8626			20.0333	15.002	4.21397
	20.05	46.8276	46.8276			20.05	11.5141	4.03889
	20.0667	37.6235	37.6235			20.0667	16.2542	3.84576
	20.0833	31.7675	31.7675			20.0833	8.7265	3.6589
	20.1	28.2358	28.2358			20.1	12.8003	3.49896
	20.1167	39.0794	39.0794			20.1167	19.6126	3.38057
	20.1333	49.1475	49.1475			20.1333	23.6468	3.31241
	20.15	55.0366	55.0366			20.15	18.4059	3.29309
	20.1667	44.9616	44.9616			20.1667	11.5022	3.31221
	20.1833	42.0446	42.0446			20.1833	10.5018	3.35062
	20.2	32.8724	32.8724			20.2	8.96311	3.38455
	20.2167	28.9147	28.9147			20.2167	12.7621	3.39458
	20.2333	39.2843	39.2843			20.2333	18.4058	3.36386
	20.25	41.7378	41.7378			20.25	19.0863	3.28271
	20.2667	46.224	46.224			20.2667	16.4558	3.15166
	20.2833	52.0235	52.0235			20.2833	16.5873	2.98479
	20.3	48.6462	48.6462			20.3	12.5943	2.80128
	20.3167	46.0701	46.0701			20.3167	8.28916	2.62626
	20.3333	41.0171	41.0171			20.3333	6.3049	2.4845
	20.35	42.2552	42.2552			20.35	9.16389	2.39736
	20.3667	34.6567	34.6567			20.3667	17.9041	2.37448
	20.3833	36.7217	36.7217			20.3833	14.1256	2.41896
	20.4	37.7645	37.7645			20.4	13.9232	2.52496
	20.4167	52.7955	52.7955			20.4167	20.5318	2.68125
	20.4333	47.3281	47.3281			20.4333	14.0423	2.87372
	20.45	53.9414	53.9414			20.45	7.63139	3.08753
	20.4667	44.4554	44.4554			20.4667	7.74442	3.30412
	20.4833	31.993	31.993			20.4833	10.1525	3.5078
	20.5	28.2757	28.2757			20.5	12.2067	3.68209
	20.5167	37.2712	37.2712			20.5167	22.5985	3.81178
	20.5333	47.0529	47.0529			20.5333	23.6855	3.88811
	20.55	61.6937	61.6937			20.55	20.7495	3.90532
	20.5667	53.6151	53.6151			20.5667	12.07	3.86722
	20.5833	44.2214	44.2214			20.5833	6.27979	3.77817
	20.6	34.2139	34.2139			20.6	5.07309	3.64797
	20.6167	36.217	36.217			20.6167	9.68656	3.49193
	20.6333	39.8014	39.8014			20.6333	21.9924	3.33118
	20.65	38.6638	38.6638			20.65	17.6334	3.18743
	20.6667	46.0394	46.0394			20.6667	17.9103	3.08312
	20.6833	43.163	43.163			20.6833	17.0799	3.04114
	20.7	51.2993	51.2993			20.7	15.9874	3.07403
	20.7167	41.3394	41.3394			20.7167	12.0845	3.18562
	20.7333	35.9158	35.9158			20.7333	4.24394	3.36823
	20.75	43.1457	43.1457			20.75	8.26845	3.6033
	20.7667	30.6238	30.6238			20.7667	12.0508	3.86449
	20.7833	37.2383	37.2383			20.7833	18.2883	4.12481
	20.8	46.3484	46.3484			20.8	18.5708	4.36083
	20.8167	44.7375	44.7375			20.8167	21.9091	4.55397
	20.8333	53.1649	53.1649			20.8333	17.0523	4.69671
	20.85	51.626	51.626			20.85	11.9391	4.79538
	20.8667	43.2876	43.2876			20.8667	5.90137	4.8644
	20.8833	36.9793	36.9793			20.8833	6.88465	4.92131
	20.9	32.495	32.495			20.9	14.3114	4.98092
	20.9167	36.9586	36.9586			20.9167	21.9676	5.04865
	20.9333	46.7785	46.7785			20.9333	22.149	5.11818
	20.95	61.0287	61.0287			20.95	21.3928	5.17228
	20.9667	52.4355	52.4355			20.9667	13.6433	5.18778
	20.9833	38.0211	38.0211			20.9833	9.19015	5.14157
	21	41.3917	41.3917			21	10.1797	5.01445

## Sheet: Figure S2 A,B
	Figure S2A										Figure S2B
	time	P1	P2	P3	P4	Mean BP					time	Positive correlation	Negative correlation
	-0.0166667	13.8822	15.0422	9.20183	16.3066	13.6082					-4.98333	0.654385	5.77996
	0	15.0031	13.4754	9.14513	15.934	13.3894					-4.96667	0.654385	6.05118
	0.0166667	16.1503	12.069	9.7912	15.5466	13.3893					-4.95	0.676196	6.14806
	0.0333333	14.6367	12.2845	8.54223	16.6738	13.0343					-4.93333	0.676196	6.89122
	0.05	14.149	11.8202	6.90904	18.205	12.7708					-4.91667	0.676196	5.50119
	0.0666667	13.7441	11.7792	7.85359	15.8111	12.297					-4.9	0.685613	5.45677
	0.0833333	14.4173	11.689	8.97896	14.8603	12.4864					-4.88333	0.051264	5.27798
	0.1	14.7475	9.95686	7.8641	14.5626	11.7828					-4.86667	-0.881029	4.95133
	0.116667	12.5802	9.06681	6.94722	15.3447	10.9847					-4.85	-0.816994	5.51506
	0.133333	11.9175	8.7291	8.33117	17.2617	11.5598					-4.83333	-0.781414	6.36643
	0.15	11.5638	8.41921	9.02621	15.385	11.0986					-4.81667	-0.856522	6.39699
	0.166667	13.1697	9.48331	7.60589	14.7532	11.253					-4.8	-1.01378	5.65383
	0.183333	14.4421	10.0549	7.35917	14.5476	11.6009					-4.78333	-1.2467	5.60428
	0.2	12.5891	8.87867	8.77063	15.3678	11.4015					-4.76667	-1.3986	5.60762
	0.216667	11.8713	8.20539	8.71376	17.466	11.5641					-4.75	-1.6252	5.32465
	0.233333	11.4786	8.08312	7.31586	15.7582	10.659					-4.73333	-1.62451	4.04632
	0.25	13.0479	7.8772	7.75399	15.204	10.9708					-4.71667	-1.77485	4.12229
	0.266667	14.1119	9.02512	9.11624	15.0587	11.828					-4.7	-1.81183	4.13142
	0.283333	12.3945	9.75424	8.38508	15.7754	11.5773					-4.68333	-1.73392	4.15855
	0.3	11.9852	8.60502	7.14126	17.6731	11.3511					-4.66667	-1.64678	4.2362
	0.316667	11.6279	7.99127	8.00783	16.0169	10.911					-4.65	-1.52835	4.24526
	0.333333	13.1017	7.92444	9.115	15.44	11.3953					-4.63333	-1.4063	4.27984
	0.35	14.0325	7.83795	8.08143	15.2057	11.2894					-4.61667	-0.988222	4.1378
	0.366667	12.2022	8.98446	7.28003	15.9444	11.1028					-4.6	-0.487425	4.12767
	0.383333	11.7599	9.63473	8.5244	17.711	11.9075					-4.58333	-0.619956	4.09838
	0.4	11.5445	8.53232	8.93225	16.0071	11.254					-4.56667	-0.284337	3.57233
	0.416667	13.1727	7.89432	7.55838	15.4708	11.024					-4.55	0.486166	2.80628
	0.433333	14.1248	7.80732	7.43225	15.2358	11.15					-4.53333	0.670061	2.44061
	0.45	12.288	7.68227	8.87607	16.0246	11.2177					-4.51667	1.44156	1.97647
	0.466667	11.7973	8.75913	8.86777	17.7587	11.7957					-4.5	1.58734	1.35481
	0.483333	11.4697	9.40571	7.56125	16.0867	11.1308					-4.48333	1.92925	0.867607
	0.5	13.0727	8.28094	7.87091	15.6788	11.2258					-4.46667	3.47722	-0.32943
	0.516667	14.0726	7.72785	9.17145	15.4531	11.6063					-4.45	4.04003	-1.16705
	0.533333	12.2115	7.72152	8.77958	16.1659	11.2196					-4.43333	4.93412	-2.4465
	0.55	11.7539	7.57566	7.75327	17.7949	11.2194					-4.41667	5.44802	-3.02333
	0.566667	11.3695	8.67773	8.5343	16.1125	11.1735					-4.4	6.52617	-3.06837
	0.583333	12.8308	9.41284	9.49062	15.6723	11.8516					-4.38333	6.405	-4.01829
	0.6	13.9085	8.33103	8.52368	15.2807	11.511					-4.36667	6.51367	-4.93587
	0.616667	12.0795	7.6875	7.87928	16.0615	10.9269					-4.35	6.99659	-4.46702
	0.633333	11.5599	7.66407	9.18229	17.8352	11.5604					-4.33333	7.52975	-4.28968
	0.65	11.3349	7.55113	9.67734	16.1006	11.166					-4.31667	7.93675	-4.05809
	0.666667	12.8796	8.72388	8.28157	15.6909	11.394					-4.3	8.00077	-3.90622
	0.683333	13.8748	9.57147	8.17031	15.4074	11.756					-4.28333	8.03992	-4.07929
	0.7	12.0991	8.51004	9.71787	16.1274	11.6136					-4.26667	8.03992	-4.11196
	0.716667	11.6448	7.8923	9.78108	17.8198	11.7845					-4.25	8.22444	-4.23481
	0.733333	11.3341	7.87145	8.46879	16.1729	10.9618					-4.23333	8.35384	-3.40883
	0.75	12.8186	7.7987	8.69246	15.821	11.2827					-4.21667	8.29186	-2.27851
	0.766667	13.8606	8.89156	9.97174	15.5729	12.0742					-4.2	5.59542	-1.18185
	0.783333	12.0406	9.57996	9.49675	16.2665	11.8459					-4.18333	3.19306	-0.728569
	0.8	11.5641	8.5114	8.46925	17.9074	11.613					-4.16667	1.09768	-0.756705
	0.816667	11.3805	7.86945	9.32123	16.2615	11.2082					-4.15	-0.595134	-0.781826
	0.833333	12.9124	7.88534	10.2158	15.7989	11.7031					-4.13333	-1.25408	-0.802988
	0.85	13.9568	7.76347	9.26602	15.5119	11.6246					-4.11667	-1.39775	-0.968853
	0.866667	12.1922	8.84602	8.56051	16.3019	11.4751					-4.1	-1.61136	-0.968853
	0.883333	11.6984	9.58185	9.68562	17.967	12.2332					-4.08333	-1.83098	-0.968853
	0.9	11.4663	8.42366	10.3047	16.2724	11.6168					-4.06667	-1.96805	-0.968853
	0.916667	12.9516	7.80666	9.2039	15.7867	11.4372					-4.05	-1.86139	-0.968853
	0.933333	13.9244	7.75248	8.88024	15.4917	11.5122					-4.03333	-1.86139	-0.968853
	0.95	12.1715	7.6655	9.98192	16.3286	11.5369					-4.01667	-2.07095	-0.982007
	0.966667	11.6857	8.85577	10.0641	18.0553	12.1652					-4	-2.33853	-1.17311
	0.983333	11.4178	9.55881	8.87351	16.3877	11.5595					-3.98333	-2.66379	-1.39343
	1	13.0183	8.45491	9.11302	16.0601	11.6616					-3.96667	-3.03625	-1.66374
	1.01667	14.088	7.81349	10.4431	15.9561	12.0752					-3.95	-3.30066	-1.96288
	1.03333	12.3418	7.81421	10.0259	16.791	11.7432					-3.93333	-3.38405	-2.64873
	1.05	11.9062	7.7157	8.95669	18.4299	11.7521					-3.91667	-3.3297	-3.30297
	1.06667	11.6208	8.81457	9.71047	16.7442	11.7225					-3.9	-2.64247	-3.85694
	1.08333	13.1478	9.55224	10.7871	16.3674	12.4636					-3.88333	-1.28481	-4.40067
	1.1	14.1812	8.46625	9.87739	16.1111	12.159					-3.86667	0.269378	-4.92693
	1.11667	12.4529	7.85578	8.96522	16.9556	11.5574					-3.85	1.58736	-5.03981
	1.13333	12.0496	7.77124	9.99375	18.7289	12.1359					-3.83333	2.7325	-4.92855
	1.15	11.7087	7.6495	10.5234	17.0662	11.7369					-3.81667	3.654	-4.34832
	1.16667	13.2743	8.77517	9.38729	16.6908	12.0319					-3.8	4.41159	-3.66202
	1.18333	14.4141	9.41963	9.05657	16.4801	12.3426					-3.78333	4.66478	-3.54765
	1.2	12.5596	8.28603	10.2714	17.406	12.1307					-3.76667	4.66478	-3.54765
	1.21667	12.055	7.70944	10.3589	19.2096	12.3332					-3.75	4.67812	-3.54765
	1.23333	11.7281	7.70994	9.07484	17.5572	11.5175					-3.73333	4.67812	-3.54765
	1.23333	13.2787	7.52841	9.33505	17.1232	11.8164					-3.71667	4.67812	-3.47614
	1.25	14.3909	8.66719	10.5971	16.8309	12.6215					-3.7	4.67812	-3.45278
	1.26667	12.4767	9.43935	10.1252	17.7123	12.4384					-3.68333	4.67812	-3.19991
	1.28333	12.063	8.31112	8.91807	19.342	12.1586					-3.66667	4.55158	-3.18007
	1.3	11.8656	7.77468	9.47061	17.6579	11.6922					-3.65	4.55158	-2.98725
	1.31667	13.4069	7.72871	10.4118	17.3093	12.2142					-3.63333	4.42882	-2.66239
	1.33333	14.539	7.61698	9.48219	16.9391	12.1443					-3.61667	4.30057	-2.35481
	1.35	12.7241	8.8092	8.60707	17.7659	11.9766					-3.6	2.91283	-2.58954
	1.36667	12.2589	9.47641	9.63395	19.3794	12.6872					-3.58333	1.60838	-2.88392
	1.38333	11.8912	8.35611	10.1837	17.5962	12.0068					-3.56667	0.459265	-3.07835
	1.4	13.348	7.64531	9.0251	17.1921	11.8026					-3.55	0.215607	-3.16063
	1.41667	14.401	7.58765	8.7012	16.8466	11.8841					-3.53333	0.0507205	-3.11575
	1.43333	12.5741	7.52859	9.85432	17.6995	11.9141					-3.51667	-0.187043	-3.17691
	1.45	12.1478	8.65221	9.81742	19.3301	12.4869					-3.5	-0.52636	-3.10935
	1.46667	11.8342	9.4072	8.36241	17.5713	11.7938					-3.48333	-0.854188	-2.99924
	1.48333	13.4638	8.29662	8.39356	17.2953	11.8623					-3.46667	-1.18759	-2.98442
	1.5	14.5841	7.73933	9.59275	17.021	12.2343					-3.45	-1.55727	-2.99464
	1.51667	12.6873	7.68891	9.1445	17.8703	11.8477					-3.43333	-1.91154	-2.96488
	1.53333	12.2646	7.45376	7.82356	19.5872	11.7823					-3.41667	-1.90205	-2.75202
	1.55	11.9737	8.63079	8.39691	17.7652	11.6916					-3.4	-1.87172	-3.12846
	1.56667	13.6227	9.4705	9.619	17.3665	12.5197					-3.38333	-1.59834	-3.84352
	1.58333	14.7108	8.41206	8.58601	17.0741	12.1957					-3.36667	-0.564149	-4.79149
	1.6	12.7436	7.81247	7.54679	17.8498	11.4882					-3.35	-0.558836	-5.78573
	1.61667	12.3525	7.83663	8.88572	19.5532	12.157					-3.33333	-0.519674	-6.37721
	1.63333	12.0133	7.71842	9.67556	17.8421	11.8123					-3.31667	-0.519674	-6.37721
	1.65	13.5221	8.76581	8.22998	17.486	12.001					-3.3	-0.519674	-6.37721
	1.66667	14.6978	9.4598	7.62422	17.2386	12.2551					-3.28333	-0.519674	-6.37721
	1.68333	12.8579	8.36508	9.1391	18.1321	12.1235					-3.26667	-0.35569	-6.37721
	1.7	12.4273	7.74628	9.46118	19.8262	12.3652					-3.25	-0.264704	-6.37721
	1.71667	12.1307	7.70351	7.95774	18.1487	11.4852					-3.23333	0.0105976	-6.37721
	1.73333	13.6879	7.5928	8.0847	17.9224	11.8219					-3.21667	0.151313	-6.38706
	1.75	14.8031	8.70209	9.74268	17.6432	12.7228					-3.2	0.146003	-6.43122
	1.76667	12.8825	9.492	9.34695	18.5742	12.5739					-3.18333	0.512311	-6.43548
	1.78333	12.4393	8.49173	7.87276	20.333	12.2842					-3.16667	0.446751	-6.25955
	1.8	12.2665	7.85473	8.70969	18.4622	11.8233					-3.15	0.355817	-6.29042
	1.81667	13.9142	7.83013	9.9928	18.1363	12.4684					-3.13333	0.256629	-6.24198
	1.83333	14.9884	7.68467	9.0208	17.998	12.423					-3.11667	0.0329702	-6.4572
	1.85	12.9646	8.7544	7.95049	19.0388	12.1771					-3.1	0.0415825	-6.45292
	1.86667	12.443	9.52796	9.1605	20.9211	13.0131					-3.08333	0.0886666	-6.42617
	1.88333	12.2203	8.48974	10.0802	19.2526	12.5107					-3.06667	-0.0215634	-6.42504
	1.9	13.8084	7.88845	8.70784	19.0014	12.3515					-3.05	-0.00684639	-6.40699
	1.91667	15.0275	7.85133	8.2138	18.717	12.4524					-3.03333	0.167445	-6.40287
	1.93333	13.2016	7.75442	9.70963	19.7256	12.5978					-3.01667	0.535267	-6.31069
	1.95	12.615	8.78747	9.879	21.7977	13.2698					-3	1.91034	-6.10863
	1.96667	12.2956	9.46135	8.40723	20.2013	12.5914					-2.98333	3.20828	-5.9554
	1.98333	13.8805	8.46572	8.54173	19.9465	12.7086					-2.96667	3.6761	-6.07436
	2	15.0459	7.88251	9.908	19.7979	13.1586					-2.95	4.1073	-6.07002
	2.01667	13.1498	7.87831	9.4433	20.6749	12.7866					-2.93333	4.3249	-6.13009
	2.03333	12.6238	7.75004	8.10731	22.2327	12.6785					-2.91667	4.21602	-6.13009
	2.05	12.3604	8.79432	8.80166	20.3891	12.5864					-2.9	4.21602	-6.07002
	2.06667	13.9361	9.54366	10.0642	20.0141	13.3895					-2.88333	4.24909	-6.02244
	2.08333	15.0579	8.51221	9.20887	19.6848	13.1159					-2.86667	4.47315	-5.98214
	2.1	13.1401	7.94373	8.20651	20.5908	12.4703					-2.85	4.55809	-5.79741
	2.11667	12.6512	7.9446	9.32992	22.1705	13.024					-2.83333	4.58947	-5.75015
	2.13333	12.3454	7.78681	10.2112	20.2636	12.6518					-2.81667	4.75609	-5.57802
	2.15	13.9523	8.80464	9.06656	19.7443	12.8919					-2.8	4.24506	-5.45858
	2.16667	15.1141	9.56294	8.66299	19.2535	13.1484					-2.78333	3.75452	-5.27705
	2.18333	13.1645	8.61538	9.99293	20.1402	12.9783					-2.76667	3.30656	-5.02521
	2.2	12.7311	8.01685	10.1933	21.6732	13.1536					-2.75	2.67583	-4.74177
	2.21667	12.4668	7.96673	9.09596	19.7901	12.3299					-2.73333	1.67137	-4.3192
	2.23333	14.1307	7.89307	9.32773	19.4241	12.6939					-2.71667	0.329511	-4.01058
	2.25	15.3978	8.91378	10.5703	19.0513	13.4833					-2.7	-1.22713	-3.46008
	2.26667	13.496	9.58142	10.1708	19.9899	13.3095					-2.68333	-2.88178	-2.8179
	2.28333	13.0241	8.64551	8.92482	21.468	13.0156					-2.66667	-4.48096	-2.4181
	2.3	12.7161	8.00784	9.5653	19.5648	12.4635					-2.65	-5.14669	-2.45961
	2.31667	14.3213	7.90751	10.6825	19.297	13.0521					-2.63333	-5.181	-2.51222
	2.33333	15.6063	7.86109	10.0183	18.9838	13.1174					-2.61667	-5.18419	-2.50181
	2.35	13.7589	8.88498	9.32777	19.9115	12.9708					-2.6	-5.2599	-2.45722
	2.36667	13.1498	9.53319	10.2794	21.5245	13.6217					-2.58333	-5.42296	-2.44135
	2.38333	12.8392	8.5228	10.9381	19.7951	13.0238					-2.56667	-5.31328	-2.35493
	2.4	14.5204	7.95876	9.9151	19.5557	12.9875					-2.55	-5.31349	-2.40204
	2.41667	15.6312	7.92434	9.60204	19.3438	13.1254					-2.53333	-5.23215	-2.31157
	2.43333	13.7102	7.7635	10.8701	20.4301	13.1935					-2.51667	-5.12048	-2.29527
	2.45	13.2911	8.75316	11.0494	22.095	13.7972					-2.5	-5.09814	-2.28386
	2.46667	13.0098	9.41981	9.94773	20.4662	13.2109					-2.48333	-5.08871	-2.76746
	2.48333	14.6569	8.45975	9.98066	20.5158	13.4033					-2.46667	-4.20322	-3.41499
	2.5	15.9292	7.91767	11.1677	20.5396	13.8886					-2.45	-4.21541	-3.52972
	2.51667	13.9905	7.91068	11.0406	21.6996	13.6603					-2.43333	-4.15377	-3.77697
	2.53333	13.4588	7.82409	9.84574	23.4141	13.6357					-2.41667	-4.03595	-3.8384
	2.55	13.1807	8.76749	10.3496	21.8552	13.5382					-2.4	-3.94808	-3.90432
	2.56667	14.7754	9.45926	11.461	21.9114	14.4018					-2.38333	-3.90382	-4.35238
	2.58333	15.9827	8.56002	10.7027	21.9045	14.2875					-2.36667	-3.74738	-4.25042
	2.6	14.0725	7.99731	9.80645	23.176	13.7631					-2.35	-3.49181	-4.0121
	2.61667	13.548	7.96715	10.8127	25.0379	14.3414					-2.33333	-3.13823	-3.81447
	2.63333	13.1997	7.90318	11.552	23.4652	14.03					-2.31667	-2.99839	-3.56304
	2.65	14.8285	8.92296	10.3654	23.4004	14.3793					-2.3	-2.76465	-3.2334
	2.66667	16.0803	9.57009	9.86587	23.3077	14.706					-2.28333	-2.66231	-3.04546
	2.68333	14.1048	8.7433	11.0644	24.4668	14.5948					-2.26667	-2.65856	-2.81953
	2.68333	13.5367	8.26192	11.2662	26.0572	14.7805					-2.25	-2.32189	-2.55739
	2.7	13.1676	8.22575	9.92047	24.1241	13.8595					-2.23333	-2.15947	-2.30142
	2.71667	14.8854	8.19863	9.83006	23.6339	14.137					-2.21667	-2.28808	-2.21257
	2.73333	16.2487	9.08748	11.2142	23.0236	14.8935					-2.2	-2.4403	-1.88078
	2.75	14.2172	9.76501	10.9302	23.6617	14.6435					-2.18333	-2.42432	-1.41292
	2.76667	13.726	8.92397	9.49417	24.895	14.2598					-2.16667	-2.34221	-0.886683
	2.78333	13.5416	8.33952	10.019	22.8567	13.6892					-2.15	-2.48793	-0.457734
	2.8	15.2773	8.35799	11.2075	22.3702	14.3032					-2.13333	-2.4926	-0.149738
	2.81667	16.5981	8.22807	10.4826	21.8275	14.2841					-2.11667	-2.4926	0.203386
	2.83333	14.5791	9.09889	9.52658	22.5795	13.946					-2.1	-2.20821	0.564494
	2.85	13.9998	9.72947	10.5097	23.856	14.5238					-2.08333	-1.92444	0.694555
	2.86667	13.6767	8.89255	11.3908	21.8513	13.9528					-2.06667	-1.64397	0.877637
	2.88333	15.4704	8.4341	10.196	21.4357	13.884					-2.05	-1.66755	1.10141
	2.9	16.8486	8.35708	9.57232	21.0128	13.9477					-2.03333	-1.52319	1.32852
	2.91667	14.7766	8.27436	10.9298	21.9548	13.9839					-2.01667	-1.55783	1.34826
	2.93333	14.2117	9.20265	11.2718	23.4558	14.5355					-2	-1.56443	1.40334
	2.95	13.971	9.81648	9.98308	21.6451	13.8539					-1.98333	-1.71345	1.50354
	2.96667	15.83	8.9969	9.93159	21.4097	14.0421					-1.96667	-1.88143	1.23703
	2.98333	17.1881	8.47594	11.1623	21.1611	14.4969					-1.95	-2.26879	0.943464
	3	15.0582	8.46688	10.8215	22.1499	14.1241					-1.93333	-2.60762	0.854023
	3.01667	14.4568	8.36714	9.42814	23.7289	13.9953					-1.91667	-2.60389	0.696892
	3.03333	14.0654	9.26065	10.0379	22.107	13.8677					-1.9	-2.63653	0.575643
	3.05	15.7559	9.91391	11.3015	21.9814	14.7382					-1.88333	-2.59527	0.47681
	3.06667	17.219	9.07067	10.4838	21.8495	14.6558					-1.86667	-2.60706	0.696741
	3.08333	15.1945	8.60943	9.54036	23.1276	14.118					-1.85	-2.58706	1.02029
	3.1	14.5872	8.53099	10.53	24.9226	14.6427					-1.83333	-2.62436	1.34389
	3.11667	14.2899	8.40919	11.3461	23.4083	14.3634					-1.81667	-2.64663	1.58661
	3.13333	15.9572	9.26982	10.2983	23.5728	14.7745					-1.8	-2.3901	1.69798
	3.15	17.3483	9.84973	9.75926	23.6966	15.1635					-1.78333	-2.0866	1.77736
	3.16667	15.364	9.10866	11.0354	25.2207	15.1822					-1.76667	-2.83364	1.94178
	3.18333	14.8331	8.57287	11.3712	27.4108	15.547					-1.75	-3.76454	2.1975
	3.2	14.6145	8.56947	10.0994	26.2616	14.8863					-1.73333	-4.82287	2.55478
	3.21667	16.187	8.51176	10.1337	26.7107	15.3858					-1.71667	-5.98715	2.93255
	3.23333	17.4896	9.28059	11.422	26.988	16.2951					-1.7	-7.10169	3.44086
	3.25	15.5758	9.90527	11.2507	28.5114	16.3108					-1.68333	-8.08942	3.97287
	3.26667	15.0359	9.15514	10.0346	30.4454	16.1678					-1.66667	-8.79597	4.14074
	3.28333	14.7494	8.6819	10.3539	28.7606	15.6365					-1.65	-9.04205	4.03595
	3.3	16.3252	8.63641	11.5661	28.4746	16.2506					-1.63333	-9.03677	4.02183
	3.31667	17.6325	8.5164	10.914	27.9053	16.242					-1.61667	-9.01535	4.02183
	3.33333	15.6956	9.33785	9.89589	28.5793	15.8772					-1.6	-9.00948	3.99763
	3.35	15.1063	9.95903	10.8575	29.7294	16.4131					-1.58333	-9.28132	3.76942
	3.36667	14.7735	9.23825	11.5264	27.5594	15.7744					-1.56667	-9.58479	3.33956
	3.38333	16.4517	8.75858	10.4726	27.0296	15.6781					-1.55	-9.93345	2.85904
	3.4	17.8863	8.66063	10.1286	26.289	15.7411					-1.53333	-10.2509	2.90519
	3.41667	15.8888	8.55325	11.2948	26.8069	15.6359					-1.51667	-10.3999	3.09841
	3.43333	15.1839	9.32194	11.4938	27.7301	15.9324					-1.5	-10.172	3.25081
	3.45	14.8052	9.89458	10.2376	25.485	15.1056					-1.48333	-9.898	2.73205
	3.46667	16.488	9.21716	10.0675	25.0695	15.2105					-1.46667	-8.9494	1.90051
	3.48333	18.0232	8.709	11.1647	24.5538	15.6127					-1.45	-7.0962	0.70432
	3.5	16.0858	8.72304	10.8884	25.3799	15.2693					-1.43333	-4.62721	-0.800237
	3.51667	15.3514	8.67641	9.64072	26.5722	15.0602					-1.41667	-1.6723	-2.40541
	3.53333	15.0274	9.38183	10.0784	24.4857	14.7433					-1.4	1.53923	-4.10167
	3.55	16.6823	9.94306	11.2345	24.1266	15.4966					-1.38333	2.3061	-3.89854
	3.56667	18.0316	9.22617	10.5897	23.6699	15.3793					-1.36667	2.28013	-3.55374
	3.58333	16.0073	8.81732	9.53922	24.6223	14.7465					-1.35	2.23836	-3.15764
	3.6	15.3446	8.84796	10.5488	26.093	15.2086					-1.33333	2.3843	-2.78339
	3.61667	15.0377	8.77365	11.5742	24.3961	14.9454					-1.31667	2.52441	-2.44836
	3.63333	16.5864	9.51786	10.4136	24.4078	15.2314					-1.3	2.66827	-2.15985
	3.65	18.0047	10.17	9.80177	24.347	15.5809					-1.28333	2.82688	-1.89779
	3.66667	16.1842	9.58907	11.2843	25.7393	15.6992					-1.26667	3.01756	-1.65898
	3.68333	15.5858	9.12126	11.8012	27.5149	16.0058					-1.25	3.11429	-1.39474
	3.7	15.2409	9.10779	10.4678	26.0411	15.2144					-1.23333	3.11429	-1.28111
	3.71667	16.7646	8.96976	10.4489	26.3083	15.6229					-1.21667	3.11429	0.618706
	3.73333	18.2819	9.63396	11.9779	26.5607	16.6136					-1.2	0.774234	2.1047
	3.75	16.5271	10.2609	11.8319	28.3944	16.7536					-1.18333	0.0379042	3.45818
	3.76667	15.9757	9.60888	10.3382	30.5814	16.626					-1.16667	0.0605421	3.51833
	3.78333	15.8508	9.1971	10.7327	29.5274	16.327					-1.15	-0.267606	3.54593
	3.8	17.3804	9.23394	12.0791	30.0788	17.1931					-1.13333	-0.302894	3.69011
	3.81667	18.6411	9.09797	11.3208	30.2723	17.3331					-1.11667	-0.94731	3.79423
	3.83333	16.7122	9.75468	10.0859	32.0285	17.1453					-1.1	-0.953035	3.99104
	3.85	16.0807	10.3894	10.9007	34.1853	17.889					-1.08333	-1.40957	4.233
	3.86667	15.8722	9.82767	11.7228	32.9368	17.5898					-1.06667	-2.29945	4.32369
	3.88333	17.3912	9.4426	10.5173	33.044	17.5988					-1.05	-3.13776	4.51336
	3.9	18.8487	9.45821	9.68883	32.5393	17.6338					-1.03333	-3.65035	4.37849
	3.91667	17.0268	9.34264	10.9163	33.134	17.6049					-1.01667	-3.83309	4.16679
	3.93333	16.2417	9.97841	11.3132	33.9142	17.8619					-1	-3.94996	3.89291
	3.95	15.9556	10.5255	9.78732	31.667	16.9839					-0.983333	-3.39462	3.60661
	3.96667	17.4975	10.071	9.5486	31.1087	17.0565					-0.966667	-3.41534	3.21559
	3.98333	18.9256	9.68565	10.9858	30.282	17.4698					-0.95	-2.84499	2.88401
	4	17.2287	9.62621	10.8951	30.6964	17.1116					-0.933333	-3.01194	2.73412
	4.01667	16.5718	9.56952	9.48636	31.1721	16.6999					-0.916667	-3.20734	2.51881
	4.03333	16.149	10.1887	9.85663	28.6524	16.2117					-0.9	-2.88343	2.2371
	4.05	17.6044	11.1498	11.1692	27.9399	16.9658					-0.883333	-2.86161	2.05792
	4.06667	19.0369	10.8751	10.461	27.1571	16.8825					-0.866667	-2.86161	1.85455
	4.08333	17.3569	10.4201	9.28353	27.9314	16.248					-0.85	-2.80886	1.96674
	4.1	16.8603	10.4753	10.2161	29.146	16.6744					-0.833333	-3.10125	2.08164
	4.11667	16.6306	10.2942	11.1966	27.402	16.3808					-0.816667	-2.98964	2.23901
	4.11667	18.197	10.9522	10.0378	27.2823	16.6173					-0.8	-2.2172	2.47596
	4.13333	19.6106	11.5153	9.18749	27.0122	16.8314					-0.783333	-1.83792	2.81124
	4.15	17.7814	11.0713	10.4831	28.1613	16.8743					-0.766667	-1.09583	3.242
	4.16667	17.0891	10.8028	11.0312	29.5521	17.1188					-0.75	-0.644024	3.74603
	4.18333	16.7871	10.7519	9.67105	27.9821	16.298					-0.733333	0.112697	4.28439
	4.2	18.3997	10.9419	9.47288	28.2406	16.7638					-0.716667	0.997457	4.28439
	4.21667	19.6834	11.2988	10.846	28.3886	17.5542					-0.7	1.39986	4.45133
	4.23333	17.8946	12.6249	10.7797	29.9466	17.8115					-0.683333	1.48487	5.04961
	4.25	17.5723	14.1193	9.47939	31.741	18.228					-0.666667	1.4296	5.57616
	4.26667	17.1885	14.0743	9.88876	30.5348	17.9216					-0.65	1.15988	5.80325
	4.28333	18.4885	13.9264	11.1472	31.1105	18.6681					-0.633333	0.888973	6.05797
	4.3	19.8042	13.9526	10.5743	31.5965	18.9819					-0.616667	0.556309	6.4288
	4.31667	17.9716	14.3584	9.53897	33.7232	18.898					-0.6	0.376613	6.98214
	4.33333	17.3264	14.9149	10.4199	36.2224	19.7209					-0.583333	0.376613	6.93902
	4.35	16.8399	14.4886	11.4732	35.5058	19.5769					-0.566667	0.376613	6.90054
	4.36667	18.3797	14.2024	10.677	36.046	19.8263					-0.55	0.376613	6.63419
	4.38333	19.707	14.2139	10.1625	36.11	20.0484					-0.533333	0.420783	6.53806
	4.4	17.8618	14.1478	11.2476	37.3427	20.15					-0.516667	0.335469	6.53303
	4.41667	17.4794	14.702	11.5582	38.5523	20.573					-0.5	1.01617	6.47786
	4.43333	17.1322	15.2072	10.5034	36.7324	19.8938					-0.483333	1.25983	5.99075
	4.45	18.6161	14.8062	10.5518	36.2903	20.0661					-0.466667	1.57854	5.62983
	4.46667	19.8872	14.544	11.8382	35.4694	20.4347					-0.45	1.69675	5.6001
	4.48333	18.008	14.4271	11.7825	35.7676	19.9963					-0.433333	1.69648	5.6001
	4.5	17.5114	14.4037	10.5766	36.0029	19.6236					-0.416667	1.69127	4.00146
	4.51667	17.1388	15.8075	10.8602	33.7197	19.3815					-0.4	4.96497	2.4016
	4.53333	18.709	16.7932	12.0196	33.229	20.1877					-0.383333	8.16366	0.940962
	4.55	19.9879	16.2301	11.6513	32.4883	20.0894					-0.366667	8.16366	0.964132
	4.56667	17.97	15.973	10.8404	33.1275	19.4777					-0.35	8.16922	1.03172
	4.58333	17.3555	15.9764	11.5545	33.8835	19.6925					-0.333333	8.24262	1.13141
	4.6	17.0778	15.9273	12.2451	32.074	19.3311					-0.316667	8.15704	1.27854
	4.61667	18.7068	16.3859	11.3992	31.8918	19.5959					-0.3	8.15704	1.1916
	4.63333	20.0659	16.7683	11.0196	31.3874	19.8103					-0.283333	8.15704	1.27658
	4.65	18.2872	16.5004	12.2018	32.5152	19.8761					-0.266667	8.15704	1.52161
	4.66667	17.7371	16.2535	12.6256	33.756	20.093					-0.25	8.2083	1.75963
	4.68333	17.3195	16.18	11.4702	32.1749	19.2862					-0.233333	8.29409	1.96817
	4.7	18.8025	16.1102	11.2197	32.3463	19.6197					-0.216667	8.81389	2.14185
	4.71667	20.1402	16.5641	12.3144	32.38	20.3497					-0.2	7.86679	3.65534
	4.73333	18.4308	17.0111	12.3236	33.9893	20.4387					-0.183333	6.2281	5.27747
	4.75	17.9717	16.6892	11.3544	35.8468	20.4655					-0.166667	5.41453	6.44579
	4.76667	17.6693	16.3487	11.7301	35.1409	20.2223					-0.15	4.85714	7.43413
	4.78333	19.2842	16.3301	12.6518	36.0442	21.0776					-0.133333	4.94741	8.492
	4.8	20.6469	16.3039	12.0257	36.6495	21.4065					-0.116667	4.94741	8.87048
	4.81667	18.7069	16.7022	11.2028	38.6	21.303					-0.1	4.94741	8.93741
	4.83333	18.109	17.1936	12.0127	40.2978	21.9033					-0.0833333	4.94741	9.02201
	4.85	17.8433	16.9148	13.0046	39.2387	21.7503					-0.0666667	4.94741	9.10939
	4.86667	19.4518	16.6211	12.2761	39.7751	22.031					-0.05	4.97848	9.17477
	4.88333	20.7272	16.6249	11.5277	39.9269	22.2017					-0.0333333	5.13073	9.24128
	4.9	18.704	16.5458	12.395	41.1926	22.2093					-0.0166667	4.98801	9.13211
	4.91667	18.1848	16.9527	12.8886	41.9734	22.4999					0	4.97409	8.60814
	4.93333	17.9904	17.3924	12.1093	40.0213	21.8784					0.0166667	4.94007	8.59759
	4.95	19.6119	17.1719	11.9996	39.7181	22.1253					0.0333333	5.5274	8.55153
	4.96667	20.9848	16.9353	12.8536	39.0935	22.4668					0.05	6.1623	8.53761
	4.98333	19.0876	16.8431	12.5273	39.6801	22.0345					0.0666667	6.7929	8.53761
	5	18.5772	16.7983	11.1701	40.2189	21.6911					0.0833333	7.17948	8.50268
	5.01667	18.2096	17.1762	11.3407	38.5054	21.308					0.1	7.35256	8.49132
	5.03333	19.6591	17.5265	12.5129	38.3007	21.9998					0.116667	7.48517	8.48892
	5.05	21.0614	17.3513	11.9987	37.7489	22.04					0.133333	7.56853	8.28491
	5.06667	19.2323	17.1579	10.9953	38.7129	21.5246					0.15	7.21495	8.17947
	5.08333	18.6904	17.1431	11.8987	39.7875	21.8799					0.166667	7.21495	8.02494
	5.1	18.3926	17.1041	13.0326	38.6808	21.8025					0.183333	7.15385	7.54198
	5.11667	20.0161	17.3723	12.6738	39.1558	22.3045					0.2	7.13841	7.56381
	5.13333	21.5057	17.7257	12.3765	39.2456	22.7134					0.216667	7.07776	7.5658
	5.15	19.5574	17.5866	13.343	40.6241	22.7778					0.233333	6.95717	7.57635
	5.16667	18.8867	17.486	13.7235	41.8819	22.9945					0.25	6.78586	7.70479
	5.18333	18.6425	17.5231	12.6584	40.7598	22.3959					0.266667	6.53738	7.82931
	5.2	20.2968	17.4793	12.6199	41.2458	22.9105					0.283333	6.45388	7.61048
	5.21667	21.7552	17.7579	13.8961	41.5701	23.7448					0.3	6.15878	7.51511
	5.23333	19.8824	18.0722	13.9616	43.0324	23.7371					0.316667	5.91801	7.36183
	5.25	19.401	17.9487	12.8985	44.3054	23.6384					0.333333	5.3246	7.47618
	5.26667	19.2022	17.7678	13.1253	43.2489	23.3361					0.35	4.0934	7.42106
	5.28333	20.7886	17.7987	14.2084	43.4458	24.0604					0.366667	4.21781	7.30192
	5.3	22.2252	17.7808	13.8179	43.4182	24.3105					0.383333	4.35737	7.25133
	5.31667	20.2307	18.0266	13.0133	44.5741	23.9612					0.4	4.41168	7.28222
	5.33333	19.611	18.386	13.6938	45.4089	24.2749					0.416667	4.63316	7.74046
	5.35	19.3655	18.2545	14.3176	44.094	24.0079					0.433333	4.84502	7.91193
	5.36667	20.9486	18.1277	13.2969	44.0737	24.1117					0.45	5.04812	7.93273
	5.38333	22.443	18.1703	12.6236	43.6534	24.2226					0.466667	5.08111	8.34165
	5.4	20.6005	18.1456	13.6489	44.614	24.2522					0.483333	5.32105	8.42355
	5.41667	20.0353	18.3505	14.068	45.5627	24.5041					0.5	5.41882	8.49045
	5.43333	19.6782	18.6694	13.1628	44.2761	23.9466					0.516667	5.49242	8.24196
	5.45	21.2218	18.6121	13.2396	44.52	24.3984					0.533333	6.52657	7.19056
	5.46667	22.6717	18.4934	14.4401	44.8653	25.1176					0.55	7.88027	6.10927
	5.48333	20.6835	18.5557	14.496	46.1665	24.9754					0.566667	8.39617	4.7858
	5.5	20.0427	18.5172	13.4733	47.0813	24.7786					0.583333	8.49053	4.61799
	5.51667	19.8904	18.6905	13.6439	46.1015	24.5816					0.6	8.70615	4.60891
	5.53333	21.5559	18.9741	14.5475	46.4217	25.3748					0.616667	8.93779	5.05271
	5.55	22.8375	18.9268	13.8939	46.3001	25.4896					0.633333	9.17691	5.05591
	5.55	20.7954	18.8447	12.6316	47.2925	24.8911					0.65	9.19712	5.12956
	5.56667	20.058	18.8383	13.0159	48.1965	25.0272					0.666667	9.20706	5.12956
	5.58333	19.6712	18.8148	13.7713	47.1751	24.8581					0.683333	9.26329	5.18779
	5.6	21.3513	18.9871	12.8008	47.6341	25.1933					0.7	9.2941	5.27186
	5.61667	22.8241	19.2671	11.9331	47.7902	25.4536					0.716667	9.35842	5.23816
	5.63333	20.8929	19.2498	12.8916	48.9352	25.4924					0.733333	8.84858	5.29959
	5.65	20.373	19.0972	13.3312	49.9847	25.6966					0.75	7.40717	5.71203
	5.66667	20.1725	19.125	12.058	48.9987	25.0886					0.766667	6.02048	6.79604
	5.68333	21.7604	19.1456	11.5878	49.245	25.4347					0.783333	4.69394	7.85639
	5.7	23.1363	19.3061	12.7515	49.3066	26.1251					0.8	3.61986	8.78593
	5.71667	21.2333	19.6342	12.8148	50.5973	26.0699					0.816667	2.51848	9.43125
	5.73333	20.8307	19.6234	11.4417	51.5855	25.8703					0.833333	1.46001	9.90335
	5.75	20.8231	19.5041	11.5431	50.3792	25.5624					0.85	0.544137	9.637
	5.76667	22.4198	19.5708	12.7137	50.5519	26.314					0.866667	0.449875	9.17331
	5.78333	23.7244	19.5278	12.2545	50.4852	26.498					0.883333	0.414539	8.63861
	5.8	21.8485	19.6111	11.1177	51.5243	26.0254					0.9	0.345153	8.31845
	5.81667	21.2192	19.8885	11.7139	52.5932	26.3537					0.916667	0.252374	8.00349
	5.83333	20.9495	19.8913	12.7021	51.6803	26.3058					0.933333	0.158557	8.231
	5.85	22.6719	19.8302	11.8987	51.8223	26.5558					0.95	0.14692	8.28429
	5.86667	24.2102	19.9092	11.1032	51.7596	26.7455					0.966667	0.137499	8.3679
	5.88333	22.4815	19.8864	12.1304	52.8168	26.8288					0.983333	0.19124	8.80853
	5.9	22.0145	19.9701	12.7029	53.7209	27.1021					1	0.301276	8.83829
	5.91667	21.7827	20.2223	11.4803	52.9988	26.621					1.01667	0.320994	8.75377
	5.93333	23.292	20.2404	11.1023	53.5548	27.0474					1.03333	1.30031	8.73664
	5.95	24.6224	20.1917	12.4006	53.7818	27.7491					1.05	3.39615	8.32439
	5.96667	22.91	20.209	12.5542	54.9768	27.6625					1.06667	5.43039	7.89511
	5.98333	22.4653	20.1665	11.264	55.8338	27.4324					1.08333	7.26971	7.94031
	6	22.0868	20.3049	11.3717	54.9367	27.175					1.1	8.72819	8.01657
	6.01667	23.6683	20.5422	12.6101	55.2517	28.0181					1.11667	8.97115	8.35691
	6.03333	25.173	20.6087	12.2542	55.2376	28.3184					1.13333	8.88511	8.69271
	6.05	23.2298	20.6309	11.1332	56.198	27.798					1.15	8.83018	9.04854
	6.06667	22.716	20.7131	11.7819	56.8966	28.0269					1.16667	8.7934	9.31953
	6.08333	22.6414	20.7778	12.8345	55.9768	28.0576					1.18333	8.7934	9.57796
	6.1	24.331	20.8372	11.9899	56.3818	28.385					1.2	8.7934	9.87822
	6.11667	25.7208	20.9451	11.0929	56.4675	28.5566					1.21667	8.7934	10.142
	6.13333	23.6611	21.0396	12.1383	57.3971	28.559					1.23333	8.7934	10.4455
	6.15	23.0874	21.056	12.8972	58.1548	28.7989					1.25	8.7934	10.4607
	6.16667	22.847	21.061	11.7139	57.3528	28.2437					1.26667	8.90092	10.456
	6.18333	24.4334	21.098	11.2379	57.6775	28.6117					1.28333	9.02763	10.4926
	6.2	25.9831	21.1327	12.5831	57.7243	29.3558					1.3	8.90832	10.4963
	6.21667	24.1374	21.2583	12.8293	58.4204	29.1613					1.31667	8.77579	10.4963
	6.23333	23.7011	21.3693	11.5526	58.7269	28.8375					1.33333	8.66943	10.4745
	6.25	23.5272	21.3532	11.619	57.7742	28.5684					1.35	8.61143	10.4563
	6.26667	25.1171	21.3857	12.946	57.873	29.3304					1.36667	8.5432	10.4403
	6.28333	26.573	21.4328	12.6728	57.4731	29.5379					1.38333	8.47578	10.3821
	6.3	24.6278	21.4865	11.4484	58.0513	28.9035					1.4	8.41625	10.3244
	6.31667	24.1091	21.7031	12.1225	58.5618	29.1241					1.41667	8.50635	10.2634
	6.33333	23.8307	21.8933	13.314	57.7121	29.1875					1.43333	8.48079	9.52995
	6.35	25.3994	21.9373	12.5546	57.8643	29.4389					1.45	8.39222	8.48458
	6.36667	26.8078	21.9991	11.7967	57.581	29.5461					1.46667	8.39346	7.34767
	6.38333	24.7347	21.9952	12.8447	58.1185	29.4233					1.48333	8.39346	6.15447
	6.4	24.2115	21.9786	13.5194	58.4227	29.5331					1.5	9.63735	4.93731
	6.41667	24.0624	22.1863	12.6893	57.4426	29.0951					1.51667	10.9164	4.10187
	6.43333	25.6995	22.3538	12.5596	57.5732	29.5465					1.53333	12.4804	3.52255
	6.45	27.2414	22.3672	13.7814	57.5113	30.2253					1.55	13.8925	3.15706
	6.46667	25.4529	22.4329	14.147	58.5115	30.1361					1.56667	14.9899	2.88811
	6.48333	25.0472	22.4691	13.2493	58.9536	29.9298					1.58333	15.2846	2.69631
	6.5	24.8075	22.4509	13.4465	57.7558	29.6152					1.6	15.4949	2.52205
	6.51667	26.3516	22.5867	14.6878	57.5862	30.3031					1.61667	15.7409	2.31027
	6.53333	27.9057	22.8334	14.4634	57.0784	30.5702					1.63333	16.2134	2.02149
	6.55	26.122	22.8781	13.5354	57.4811	30.0041					1.65	16.746	2.02149
	6.56667	25.5986	22.8656	14.1344	57.5973	30.049					1.66667	16.9864	2.02149
	6.58333	25.3059	22.9266	15.0763	56.3467	29.9139					1.68333	17.2237	2.25545
	6.6	26.8438	22.9325	14.5296	56.3113	30.1543					1.7	17.455	2.51382
	6.61667	28.0922	23.1555	13.9533	56.2017	30.3507					1.71667	17.4101	2.85622
	6.63333	25.8264	23.5026	14.9211	56.2941	30.136					1.73333	17.3697	3.04946
	6.65	25.0325	23.6491	15.4866	55.4437	29.903					1.75	17.1399	3.13727
	6.66667	24.5846	23.6939	14.5158	53.5756	29.0925					1.76667	16.9893	3.12558
	6.68333	26.0253	23.6985	14.0147	52.9416	29.17					1.78333	16.8893	3.1108
	6.7	27.2898	23.735	14.692	52.0625	29.4448					1.8	17.088	3.06639
	6.71667	25.0404	23.9293	14.7057	52.0506	28.9315					1.81667	17.2826	3.20713
	6.73333	24.2726	24.0892	13.5068	51.5089	28.3444					1.83333	17.6029	4.05648
	6.75	23.8317	24.0333	13.4975	49.5639	27.7316					1.85	17.9868	4.35593
	6.76667	25.2325	23.9854	14.7408	48.8325	28.1978					1.86667	17.9351	4.20886
	6.78333	26.4656	23.9775	14.4696	47.9088	28.2054					1.88333	18.0305	4.02641
	6.8	24.0703	23.8919	13.4714	48.0534	27.3717					1.9	17.9717	3.84575
	6.81667	23.1804	23.9493	14.1455	47.9876	27.3157					1.91667	17.9129	3.70435
	6.83333	22.798	24.0092	15.1665	46.5298	27.1259					1.93333	17.8554	3.51764
	6.85	24.4041	23.9036	14.5549	46.403	27.3164					1.95	17.7993	3.391
	6.86667	25.794	23.8555	14.065	46.0595	27.4435					1.96667	17.7993	3.31362
	6.88333	23.3821	23.7987	15.1321	46.6838	27.2492					1.98333	18.1004	3.26797
	6.9	22.5214	23.7325	15.8748	47.0891	27.3045					2	19.0714	3.2406
	6.91667	22.0949	23.8518	15.1317	45.9451	26.7559					2.01667	19.8392	3.21063
	6.93333	23.5394	23.9375	14.6924	45.9449	27.0285					2.03333	20.2363	2.74561
	6.95	24.9666	23.8471	15.6976	45.6811	27.5481					2.05	20.7461	2.3343
	6.96667	22.852	23.8122	15.8688	46.2378	27.1927					2.06667	20.8417	2.04785
	6.98333	22.2083	23.8162	14.7382	46.2304	26.7483					2.08333	20.9008	1.83406
	7	21.8108	23.7907	14.7431	44.6996	26.261					2.1	20.9338	1.59455
	7	23.3941	23.8805	15.6327	44.4878	26.8488					2.11667	21.0264	1.62438
	7.01667	25.0135	23.994	15.3905	43.9027	27.0752					2.13333	21.1671	1.62438
	7.03333	22.9021	23.9622	14.441	44.4342	26.4349					2.15	21.4116	1.62438
	7.05	22.0999	23.9242	14.9187	44.7836	26.4316					2.16667	21.8141	1.62438
	7.06667	21.5733	23.9424	15.9647	43.4608	26.2353					2.18333	22.0917	1.62438
	7.08333	23.1111	23.9168	15.2251	43.4408	26.4235					2.2	22.2495	1.62438
	7.1	24.6421	23.965	14.3625	43.155	26.5311					2.21667	22.163	1.62438
	7.11667	22.4753	23.9847	15.3735	43.9264	26.44					2.23333	21.9332	1.82965
	7.13333	21.8094	23.7472	16.1597	44.4091	26.5314					2.25	21.8171	2.42429
	7.15	21.4696	23.5337	15.3612	43.1292	25.8734					2.26667	21.9178	2.89422
	7.16667	23.0045	23.4473	15.1391	43.0523	26.1608					2.28333	21.9229	3.14511
	7.18333	24.5181	23.3881	16.318	42.5983	26.7056					2.3	21.599	3.23782
	7.2	22.4409	23.4946	16.5868	43.1688	26.4228					2.31667	21.4467	3.23693
	7.21667	21.8164	23.5233	15.3792	43.3969	26.029					2.33333	21.203	2.95295
	7.23333	21.494	23.3992	15.2027	41.9488	25.5112					2.35	20.8875	2.92119
	7.25	23.1315	23.4056	16.2159	41.8865	26.1599					2.36667	20.9239	2.81293
	7.26667	24.7243	23.377	15.7086	41.6286	26.3596					2.38333	20.8057	2.61557
	7.28333	22.5879	23.3392	14.239	42.3969	25.6408					2.4	20.8691	2.50951
	7.3	21.885	23.4915	14.615	42.6628	25.6636					2.41667	20.9109	2.3928
	7.31667	21.5085	23.5394	15.7319	41.4383	25.5545					2.43333	20.9204	2.35657
	7.33333	22.9667	23.3906	15.0509	41.6475	25.7639					2.45	20.8402	2.1727
	7.35	24.461	23.3435	14.0926	41.4307	25.832					2.46667	21.0109	1.77944
	7.36667	22.4228	23.3602	15.0385	42.2662	25.7719					2.48333	21.1061	1.09597
	7.38333	21.7524	23.3433	15.8221	42.7087	25.9066					2.5	21.353	0.370703
	7.4	21.4268	23.465	14.6501	41.389	25.2327					2.51667	21.6713	-0.345684
	7.41667	22.9613	23.4976	14.0662	41.3707	25.474					2.53333	21.8148	-1.24557
	7.43333	24.4954	23.3154	15.2391	41.4231	26.1182					2.55	22.8555	-2.18035
	7.45	22.5224	23.2009	15.4564	42.4103	25.8975					2.56667	23.7233	-3.10315
	7.46667	21.8411	23.1282	14.1102	42.5593	25.4097					2.58333	24.546	-4.04837
	7.48333	21.4478	23.1276	14.0373	41.3029	24.9789					2.6	25.0587	-4.85674
	7.5	22.9079	23.2657	15.3399	41.2912	25.7012					2.61667	25.3859	-5.18384
	7.51667	24.3673	23.2614	15.1041	40.8032	25.884					2.63333	25.4239	-5.44326
	7.53333	22.3868	23.1229	13.8697	41.5308	25.2275					2.65	25.6909	-5.68395
	7.55	21.6401	23.0651	14.2887	41.8083	25.2006					2.66667	26.3678	-5.95255
	7.56667	21.1505	22.9799	15.3352	40.5605	25.0065					2.68333	27.0778	-5.9125
	7.58333	22.6754	22.9199	14.5838	40.7077	25.2217					2.7	27.6951	-5.71882
	7.6	24.2011	23.0235	13.5208	40.4468	25.2981					2.71667	27.9114	-5.25456
	7.61667	22.2552	23.0275	14.4382	41.1996	25.2301					2.73333	28.9132	-4.60554
	7.63333	21.6298	22.9347	15.2745	41.4867	25.3314					2.75	29.6901	-4.89816
	7.65	21.2086	22.8756	14.234	40.2069	24.6313					2.76667	30.5922	-5.14956
	7.66667	22.7825	22.7882	13.6562	40.2595	24.8716					2.78333	31.668	-5.34922
	7.68333	24.4258	22.8784	14.7608	40.0943	25.5398					2.8	32.7118	-5.8517
	7.7	22.3522	22.9948	15.0227	40.9729	25.3356					2.81667	33.8312	-6.59505
	7.71667	21.5439	22.8339	13.6372	41.2684	24.8209					2.83333	34.8595	-7.21486
	7.73333	21.2069	22.7085	13.5454	40.2114	24.418					2.85	35.8732	-7.77671
	7.75	22.6971	22.6933	14.8198	40.4224	25.1582					2.86667	36.0638	-8.54241
	7.76667	24.2029	22.6393	14.4599	40.1829	25.3713					2.88333	35.8499	-9.07096
	7.78333	22.243	22.6788	13.1217	41.1392	24.7957					2.9	35.7483	-9.53401
	7.8	21.5038	22.768	13.6642	41.5009	24.8592					2.91667	34.9202	-9.99655
	7.81667	21.1487	22.7214	14.9851	40.2906	24.7865					2.93333	33.8421	-10.0802
	7.83333	22.7255	22.5754	14.2111	40.4652	24.9943					2.95	32.6099	-9.97005
	7.85	24.3845	22.4675	13.0895	40.3501	25.0729					2.96667	31.9829	-9.43781
	7.86667	22.4659	22.4282	14.0833	41.1982	25.0439					2.98333	32.2114	-9.14434
	7.88333	21.787	22.4589	14.9753	41.4683	25.1724					3	32.2763	-9.14434
	7.9	21.6001	22.5701	13.9444	40.3124	24.6067					3.01667	32.3615	-9.40799
	7.91667	23.1789	22.5109	13.356	40.3719	24.8544					3.03333	32.5024	-9.40799
	7.93333	24.646	22.3462	14.4981	40.2415	25.433					3.05	32.2825	-9.40799
	7.95	22.6308	22.339	14.7178	41.2558	25.2358					3.06667	31.6821	-9.15402
	7.96667	21.8758	22.2509	13.292	41.6101	24.7572					3.08333	31.5816	-8.94033
	7.98333	21.4769	22.2824	13.0508	40.4267	24.3092					3.1	31.0611	-8.62195
	8	22.979	22.4927	14.2617	40.371	25.0261					3.11667	30.6344	-8.48005
	8.01667	24.5889	22.421	14.032	40.0684	25.2776					3.13333	30.4763	-8.43087
	8.03333	22.671	22.3545	12.6154	41.0082	24.6623					3.15	30.5483	-8.10793
	8.05	21.9159	22.2908	13.0044	41.5265	24.6844					3.16667	30.8374	-7.94276
	8.06667	21.4602	22.1985	14.134	40.6195	24.603					3.18333	30.3764	-7.7152
	8.08333	22.964	22.3065	13.4483	40.909	24.9069					3.2	30.3764	-7.50663
	8.1	24.8243	22.2619	12.3232	40.8683	25.0694					3.21667	30.3764	-7.40831
	8.11667	23.1404	22.2774	12.6124	41.7298	24.94					3.23333	30.3764	-7.35303
	8.13333	22.4017	22.103	12.8836	42.1825	24.8927					3.25	30.4793	-7.30287
	8.15	22.0075	21.5095	11.4168	41.4982	24.108					3.26667	28.8046	-6.06739
	8.16667	23.5479	21.1265	10.6494	42.0046	24.3321					3.28333	28.8046	-4.74167
	8.18333	25.181	20.977	12.0882	42.2365	25.1207					3.3	28.8046	-4.69814
	8.2	23.4773	20.9848	12.6186	43.5819	25.1656					3.31667	28.7108	-4.88466
	8.21667	23.1942	20.938	11.4874	44.5515	25.0428					3.33333	28.6338	-4.91478
	8.23333	23.1639	20.8645	11.4223	44.3252	24.944					3.35	28.4802	-4.74046
	8.25	24.7442	20.9267	12.5932	45.3736	25.9094					3.36667	28.1956	-4.51597
	8.26667	26.3837	20.9631	12.3968	46.1552	26.4747					3.38333	27.9582	-4.24803
	8.28333	24.7822	21.0201	11.0884	47.8165	26.1768					3.4	27.8441	-3.94963
	8.3	24.4698	21.1913	11.5104	48.9921	26.5409					3.41667	27.9041	-3.61977
	8.31667	24.4081	21.368	12.8387	48.5726	26.7969					3.43333	28.1756	-3.27997
	8.33333	26.3605	21.421	12.2707	48.9962	27.2621					3.45	29.8082	-3.25999
	8.35	28.3746	21.538	11.2268	49.2383	27.5944					3.46667	31.099	-3.87557
	8.36667	26.5888	21.6293	12.1425	49.9976	27.5895					3.48333	31.9727	-4.46696
	8.38333	25.9217	21.6102	13.0599	49.9658	27.6394					3.5	32.0996	-5.04703
	8.4	25.7295	21.8033	12.0336	48.9019	27.1171					3.51667	32.2505	-5.67336
	8.41667	27.4274	22.0933	11.4382	48.7032	27.4155					3.53333	32.4467	-6.23241
	8.43333	29.0608	22.2769	12.6923	48.2674	28.0744					3.55	32.5717	-6.77198
	8.43333	27.163	22.4175	13.0927	49.063	27.9341					3.56667	32.5912	-7.20967
	8.45	26.5656	22.4442	11.8609	48.9497	27.4551					3.58333	32.8917	-7.7053
	8.46667	26.3681	22.4164	11.834	47.7834	27.1005					3.6	33.2055	-7.69887
	8.48333	27.9262	22.5966	13.151	47.9854	27.9148					3.61667	33.1832	-7.65908
	8.5	29.5049	22.8733	13.0773	47.7597	28.3038					3.63333	33.3304	-7.74177
	8.51667	27.7346	23.0356	11.8757	48.7867	27.8581					3.65	33.6511	-7.56735
	8.53333	27.1129	23.2388	12.2849	49.1151	27.9379					3.66667	34.0545	-7.63719
	8.55	26.7569	23.3627	13.6234	48.239	27.9955					3.68333	34.6185	-7.91099
	8.56667	28.3252	23.2194	13.1	48.6636	28.3271					3.7	35.2173	-8.02826
	8.58333	29.9353	23.2973	12.0921	48.6486	28.4933					3.71667	35.7153	-8.21816
	8.6	28.0908	23.6504	12.9751	49.7991	28.6289					3.73333	36.233	-8.57014
	8.61667	27.578	23.7852	13.8583	50.1273	28.8372					3.75	36.2054	-9.06736
	8.63333	27.4639	23.8571	12.8968	49.0959	28.3284					3.76667	35.9753	-9.44321
	8.65	29.1231	23.9773	12.2169	49.3007	28.6545					3.78333	35.7917	-10.1307
	8.66667	30.893	23.9038	13.3959	49.0443	29.3093					3.8	35.4189	-11.2762
	8.68333	29.4072	23.8677	13.8225	50.0389	29.2841					3.81667	35.1767	-11.794
	8.7	29.1643	24.1404	12.6139	50.4555	29.0935					3.83333	35.3132	-11.9066
	8.71667	29.0487	24.3745	12.7299	49.611	28.941					3.85	35.3118	-11.9066
	8.73333	30.4753	24.4771	14.0959	50.0012	29.7624					3.86667	35.2646	-11.8413
	8.75	32.0082	24.6133	14.0428	49.9403	30.1512					3.88333	34.9156	-11.6321
	8.76667	30.2982	24.4834	13.0701	51.1194	29.7428					3.9	34.8063	-11.5999
	8.78333	29.8432	24.4615	13.4972	51.6964	29.8746					3.91667	34.6091	-12.4889
	8.8	29.793	24.8673	14.5612	50.8569	30.0196					3.93333	33.8167	-12.9011
	8.81667	31.5043	25.0544	14.1467	51.1564	30.4655					3.95	33.701	-13.18
	8.83333	33.1851	25.1059	13.4041	51.1862	30.7203					3.96667	34.7015	-13.3281
	8.85	31.2743	25.214	14.2132	52.4621	30.7909					3.98333	35.4594	-13.54
	8.86667	30.6169	25.0301	15.0408	52.926	30.9035					4	36.0603	-13.7179
	8.88333	30.532	25.0281	14.3189	52.043	30.4805					4.01667	37.021	-13.5758
	8.9	32.2053	25.4286	14.1176	52.4053	31.0392					4.03333	37.6558	-13.5129
	8.91667	33.9633	25.657	15.4628	52.4483	31.8828					4.05	38.3386	-13.3023
	8.93333	32.2664	25.8043	15.95	53.532	31.8882					4.06667	38.5809	-13.1348
	8.95	31.826	25.9281	15.0252	53.7174	31.6242					4.08333	38.5886	-12.7424
	8.96667	31.737	25.701	15.2021	52.7176	31.3394					4.1	38.1484	-12.5806
	8.98333	33.2382	25.7058	16.6355	52.9929	32.1431					4.11667	37.9525	-12.116
	9	34.9255	26.1491	16.8588	52.7987	32.683					4.13333	38.2724	-11.2851
	9.01667	33.2276	26.3156	16.2331	53.6355	32.3529					4.15	38.6035	-11.1451
	9.03333	32.8248	26.3959	16.8834	53.9607	32.5162					4.16667	39.0019	-11.0474
	9.05	32.7952	26.4734	18.0759	53.1788	32.6308					4.18333	39.1337	-10.8212
	9.06667	34.4004	26.1916	17.6839	53.5526	32.9571					4.2	39.6561	-10.7221
	9.08333	36.1592	26.1609	16.7922	53.686	33.1996					4.21667	40.0368	-10.4628
	9.1	34.2688	26.663	17.4395	54.7052	33.2691					4.23333	39.8408	-10.4704
	9.11667	33.3858	27.0736	18.041	55.1611	33.4154					4.25	39.8408	-10.5015
	9.13333	32.7034	27.2073	17.1684	54.588	32.9168					4.26667	39.8408	-10.6052
	9.15	33.7975	27.3177	16.7536	54.2959	33.0412					4.28333	39.9907	-11.1784
	9.16667	35.1253	27.2587	17.8994	53.163	33.3616					4.3	39.9907	-11.3509
	9.18333	32.9076	27.2535	18.4356	53.2489	32.9614					4.31667	39.9907	-11.6486
	9.2	32.1302	27.695	17.4671	52.6165	32.4772					4.33333	39.9715	-11.852
	9.21667	31.5453	27.9466	17.3231	50.8724	31.9218					4.35	39.9452	-12.0345
	9.23333	32.5946	27.911	18.4267	50.2775	32.3025					4.36667	39.8927	-12.1077
	9.25	33.9573	27.9521	18.5653	49.2971	32.4429					4.38333	39.6852	-12.3603
	9.26667	31.6058	27.6303	17.8134	49.4431	31.6232					4.4	39.5283	-12.6124
	9.28333	30.5883	27.4747	18.3404	48.9238	31.3318					4.41667	39.4603	-12.9026
	9.3	30.07	27.7721	19.4701	47.25	31.1406					4.43333	38.9123	-12.9534
	9.31667	31.3869	27.7869	18.9595	46.8033	31.2341					4.45	38.5805	-13.2343
	9.33333	32.8767	27.8062	17.916	46.09	31.1722					4.46667	38.6135	-13.341
	9.35	30.61	27.7609	18.3178	46.4868	30.7939					4.48333	38.6722	-13.6615
	9.36667	29.6417	27.3593	18.8024	46.3099	30.5283					4.5	38.8735	-14.0576
	9.38333	29.0735	27.1813	17.8168	45.0219	29.7733					4.51667	39.497	-14.2107
	9.4	30.3636	27.3197	17.2107	45.0631	29.9893					4.53333	40.1791	-14.444
	9.41667	31.9178	27.6188	18.192	45.1442	30.7182					4.55	41.1648	-15.057
	9.43333	29.7567	28.021	18.5325	46.4486	30.6897					4.56667	42.3729	-15.3893
	9.45	28.7671	28.3818	17.3676	46.918	30.3586					4.58333	43.613	-15.8253
	9.46667	28.1695	28.6738	17.1179	46.1607	30.0305					4.6	44.8051	-15.7961
	9.48333	29.3524	28.9303	18.0849	46.5805	30.737					4.61667	44.8128	-15.566
	9.5	30.8334	29.1552	17.8387	46.5148	31.0855					4.63333	44.8476	-15.6491
	9.51667	28.89	29.4208	16.6395	47.4838	30.6085					4.65	44.7851	-15.9747
	9.53333	28.0618	29.6332	16.7029	47.592	30.4975					4.66667	44.7018	-16.1956
	9.55	27.5553	29.7744	17.6058	46.409	30.3361					4.68333	44.6774	-16.3133
	9.56667	28.8615	29.9941	17.1678	46.4181	30.6104					4.7	45.0607	-16.4371
	9.58333	30.4575	30.0952	16.1881	45.8349	30.6439					4.71667	45.5238	-16.5615
	9.6	28.6934	30.2815	16.9298	46.346	30.5627					4.73333	46.0482	-16.5419
	9.61667	28.1265	30.4396	17.8994	46.0906	30.639					4.75	46.5956	-16.4414
	9.63333	27.8532	30.5137	17.2472	44.5441	30.0395					4.76667	47.0881	-15.7369
	9.65	29.1948	30.7063	16.7652	44.3945	30.2652					4.78333	47.004	-14.7991
	9.66667	30.6993	30.7555	17.7643	43.8573	30.7691					4.8	45.7393	-13.9104
	9.68333	28.9009	30.9589	18.2912	44.3634	30.6286					4.81667	44.5099	-13.1671
	9.7	28.5957	30.9445	17.0599	44.1472	30.1868					4.83333	43.5733	-13.1783
	9.71667	28.4369	31.1738	16.3796	42.737	29.6818					4.85	43.6064	-13.1783
	9.73333	29.3983	31.2213	17.0515	42.5719	30.0607					4.86667	43.6922	-13.3069
	9.75	30.7572	31.2342	16.8294	42.0586	30.2198					4.88333	43.755	-13.4952
	9.76667	28.891	31.7681	15.907	42.8761	29.8606					4.9	43.7659	-13.7005
	9.78333	28.0898	29.1307	16.331	43.0556	29.1518					4.91667	43.8276	-13.7128
	9.8	27.762	26.7487	17.344	41.9533	28.452					4.93333	43.9425	-13.8475
	9.81667	29.1933	27.35	16.5887	42.1844	28.8291					4.95	43.9547	-14.0331
	9.83333	30.8249	27.1707	15.2055	42.2086	28.8524					4.96667	43.9555	-14.1058
	9.85	28.9082	27.1495	15.4938	43.4734	28.7562					4.98333	44.0315	-14.1393
	9.86667	28.1271	27.0407	15.9221	43.9786	28.7671					5	44.349	-14.9319
	9.88333	27.7884	26.7976	14.8377	43.1601	28.1459					5.01667	45.3769	-15.6489
	9.88333	29.1495	27.1453	14.0641	43.588	28.4867					5.03333	46.0928	-16.0163
	9.9	30.7027	27.1623	14.9942	43.6407	29.125					5.05	46.4523	-15.8746
	9.91667	28.7248	27.2286	15.4423	44.6075	29.0008					5.06667	46.6334	-15.8446
	9.93333	27.9055	27.1952	14.2118	44.4449	28.4393					5.08333	46.6934	-15.6791
	9.95	27.5528	26.9426	13.9405	42.9309	27.8417					5.1	47.1068	-15.5342
	9.96667	28.9472	26.8669	15.1902	42.8057	28.4525					5.11667	47.127	-15.5164
	9.98333	30.4811	27.0603	15.222	42.263	28.7566					5.13333	47.3117	-15.4618
	10	28.4392	27.209	14.0576	42.8019	28.1269					5.15	47.476	-15.3283
	10.0167	27.6247	27.1978	14.2852	42.6267	27.9336					5.16667	47.4868	-15.1661
	10.0333	27.2979	27.1873	15.3735	41.1904	27.7623					5.18333	47.6963	-15.1068
	10.05	28.5581	26.9323	14.9204	41.0449	27.8639					5.2	48.4524	-15.2802
	10.0667	30.0009	26.8054	13.9289	40.6934	27.8572					5.21667	48.4784	-15.3257
	10.0833	28.1022	27.0018	14.5614	41.6004	27.8165					5.23333	47.864	-15.3846
	10.1	27.403	27.081	15.3799	41.6182	27.8705					5.25	47.5104	-15.1426
	10.1167	26.9954	27.0837	14.4635	40.3671	27.2274					5.26667	46.6979	-14.935
	10.1333	28.0943	27.0199	13.9513	40.4288	27.3736					5.28333	46.1056	-14.744
	10.15	29.4591	26.7897	15.1157	40.1619	27.8816					5.3	45.7524	-14.5929
	10.1667	27.5825	26.7371	15.4827	41.2353	27.7594					5.31667	45.6961	-14.369
	10.1833	26.934	26.9063	14.5629	41.5154	27.4797					5.33333	45.426	-13.9244
	10.2	26.5685	26.9818	14.5813	40.4771	27.1522					5.35	44.4594	-13.5321
	10.2167	27.7625	27.0278	15.7537	40.6867	27.8077					5.36667	44.3764	-13.5346
	10.2333	29.1544	26.992	15.7785	40.5161	28.1102					5.38333	44.2394	-13.5401
	10.25	27.1837	26.7378	14.5941	41.7148	27.5576					5.4	44.2123	-13.5443
	10.2667	26.4892	26.6716	14.7442	42.0748	27.4949					5.41667	44.3216	-13.7651
	10.2833	26.2158	26.9114	15.7483	41.0646	27.485					5.43333	44.3549	-13.7986
	10.3	27.5242	26.9884	15.2973	41.3128	27.7807					5.45	44.2416	-13.8947
	10.3167	29.0027	26.9359	14.381	41.0635	27.8458					5.46667	44.2493	-14.0617
	10.3333	27.1749	26.9227	14.975	41.9554	27.757					5.48333	44.3719	-13.8664
	10.35	26.5355	26.709	15.8158	41.838	27.7246					5.5	44.5501	-13.7824
	10.3667	26.1465	26.6438	15.0613	40.4814	27.0833					5.51667	44.5656	-14.0206
	10.3833	27.3448	26.9552	14.5255	40.4746	27.325					5.53333	44.5993	-15.1138
	10.4	28.865	27.0703	15.5848	40.0591	27.8948					5.55	46.2923	-16.2404
	10.4167	27.0994	27.001	15.906	40.969	27.7438					5.56667	48.1189	-17.4536
	10.4333	26.4667	26.9444	14.8031	40.7479	27.2405					5.58333	50.1331	-17.967
	10.45	26.0859	26.672	14.7529	39.225	26.6839					5.6	50.662	-18.1153
	10.4667	27.3186	26.6486	16.0917	39.2915	27.3376					5.61667	51.028	-18.1183
	10.4833	28.8961	26.902	16.2806	39.0365	27.7788					5.63333	51.4287	-18.1425
	10.5	27.0135	26.9522	15.3198	40.243	27.3821					5.65	51.7734	-18.1538
	10.5167	26.2078	26.9967	15.7367	40.644	27.3963					5.66667	51.8205	-18.1564
	10.5333	25.8699	26.9254	16.9247	39.7742	27.3735					5.68333	51.8791	-18.1368
	10.55	27.0538	26.7095	16.4078	40.2961	27.6168					5.7	52.0048	-18.1713
	10.5667	28.5208	26.6414	15.3021	40.2812	27.6864					5.71667	52.1637	-18.2266
	10.5833	26.7183	26.7917	16.0374	41.652	27.7999					5.73333	52.2572	-18.2897
	10.6	25.6507	26.8289	17.0775	42.0715	27.9072					5.75	52.3787	-18.3509
	10.6167	24.8171	26.4045	16.2252	40.8845	27.0828					5.76667	52.2519	-17.9004
	10.6333	25.7687	25.954	15.576	40.951	27.0624					5.78333	52.4421	-17.5271
	10.65	26.9241	25.5764	16.7818	40.4806	27.4407					5.8	52.9461	-17.1211
	10.6667	24.7575	25.3698	17.4232	41.4317	27.2455					5.81667	53.8604	-16.124
	10.6833	23.7459	25.4149	16.4171	41.4463	26.756					5.83333	55.0106	-14.7455
	10.7	23.1709	25.2188	15.9787	39.9232	26.0729					5.85	54.4884	-14.4552
	10.7167	24.2034	24.9799	16.9324	39.7881	26.4759					5.86667	54.0624	-14.1796
	10.7333	25.4031	24.7827	17.0703	39.1703	26.6066					5.88333	53.7903	-13.9301
	10.75	23.2703	24.5212	15.8123	40.0585	25.9156					5.9	53.7535	-13.7792
	10.7667	22.2619	24.4239	15.5041	39.7799	25.4924					5.91667	53.7399	-13.7663
	10.7833	21.7138	24.3762	15.9644	37.671	24.9314					5.93333	53.7246	-13.7614
	10.8	22.7934	24.2355	15.2655	37.075	24.8423					5.95	54.581	-13.7417
	10.8167	24.1442	24.0619	14.436	35.9972	24.6598					5.96667	55.5128	-13.6861
	10.8333	22.1898	23.8539	15.2603	36.4804	24.4461					5.98333	55.8627	-13.6178
	10.85	21.2167	23.6178	16.2768	36.1814	24.3232					6	56.3935	-13.4992
	10.8667	20.6938	23.5092	15.3429	34.2503	23.449					6.01667	56.8027	-14.6933
	10.8833	21.8799	23.442	14.3962	33.92	23.4095					6.03333	56.9063	-14.4988
	10.9	23.2808	23.2648	15.4225	33.2687	23.8092					6.05	57.1	-14.277
	10.9167	21.3341	23.1427	16.1325	34.0468	23.664					6.06667	57.1107	-14.0427
	10.9333	20.4365	23.0055	15.1532	33.7584	23.0884					6.08333	56.7174	-13.968
	10.95	19.9529	22.7831	14.8246	31.9428	22.3758					6.1	56.7507	-14.2061
	10.9667	21.0711	22.724	15.8024	31.7994	22.8492					6.11667	57.4852	-14.5748
	10.9833	22.4936	22.6668	15.666	31.2267	23.0133					6.13333	58.6792	-15.0542
	11	20.598	22.4937	14.4652	32.3482	22.4763					6.15	60.2259	-14.9526
	11.0167	19.7045	22.3566	14.7534	32.5074	22.3305					6.16667	60.6587	-14.7394
	11.0333	19.2801	22.1682	15.9298	31.0588	22.1092					6.18333	60.7855	-14.8145
	11.05	20.4323	22.013	15.407	31.3153	22.2919					6.2	60.8464	-14.8208
	11.0667	21.8972	22.0224	14.1973	31.0314	22.2871					6.21667	60.8512	-14.8523
	11.0833	20.1158	21.9238	14.7423	32.4452	22.3068					6.23333	60.8869	-14.8607
	11.1	19.263	21.708	15.6873	32.7583	22.3541					6.25	60.9027	-14.8836
	11.1167	18.7917	21.6014	14.8526	31.2023	21.612					6.26667	60.912	-14.8937
	11.1333	19.9908	21.434	13.9972	31.2414	21.6658					6.28333	60.9096	-14.9608
	11.15	21.445	21.3498	14.8593	30.6938	22.087					6.3	62.0157	-15.5001
	11.1667	19.5935	21.405	15.3579	31.9558	22.0781					6.31667	62.0277	-15.6396
	11.1833	18.9194	21.2439	14.3015	32.0792	21.636					6.33333	61.9832	-15.7607
	11.2	18.5512	21.1236	14.055	30.2116	20.9853					6.35	62.9797	-16.0776
	11.2167	19.666	21.0821	15.2303	30.0202	21.4997					6.36667	62.6607	-16.4876
	11.2333	21.1458	20.9274	15.241	29.3474	21.6654					6.38333	62.3129	-17.0226
	11.25	19.2973	20.9207	14.0932	30.484	21.1988					6.4	61.7973	-17.5626
	11.2667	18.4812	20.9817	14.3171	30.4835	21.0659					6.41667	61.1019	-18.097
	11.2833	18.0542	20.7722	15.4178	28.649	20.7233					6.43333	60.965	-18.3937
	11.3	19.2627	20.5178	14.8524	28.4415	20.7686					6.45	60.9892	-18.7379
	11.3167	20.755	20.4465	13.605	27.7524	20.6397					6.46667	60.9923	-19.6837
	11.3167	18.8576	20.2932	14.1321	29	20.5707					6.48333	61.0347	-20.8422
	11.3333	18.0657	20.2856	15.0261	29.0175	20.5987					6.5	62.578	-21.9483
	11.35	17.6743	20.378	14.3186	27.2972	19.917					6.51667	63.9344	-22.4934
	11.3667	18.8722	20.0893	13.7485	27.4363	20.0366					6.53333	65.0991	-22.9086
	11.3833	20.3674	19.8747	14.8351	27.2166	20.5735					6.55	66.0488	-23.2209
	11.4	18.5147	19.8191	15.3359	28.9968	20.6666					6.56667	66.8032	-23.4091
	11.4167	17.7273	19.6487	14.0647	29.4389	20.2199					6.58333	67.3619	-23.5577
	11.4333	17.3118	19.744	13.6368	27.8861	19.6447					6.6	67.959	-23.4442
	11.45	18.4894	19.9479	14.8129	28.191	20.3603					6.61667	68.8348	-23.2459
	11.4667	19.9486	19.6854	14.8806	28.046	20.6401					6.63333	69.6304	-23.0401
	11.4833	17.9914	19.3462	13.5961	29.828	20.1904					6.65	70.3598	-22.8257
	11.5	17.1343	19.2925	13.6754	30.4902	20.1481					6.66667	70.9186	-22.9416
	11.5167	16.7885	19.1502	14.7697	29.1698	19.9696					6.68333	71.177	-22.9748
	11.5333	18.0162	19.2443	14.2938	29.657	20.3028					6.7	71.5677	-22.8325
	11.55	19.5069	19.5154	13.1362	29.624	20.4456					6.71667	71.8847	-22.4959
	11.5667	17.686	19.1902	13.7299	31.7422	20.5871					6.73333	72.0691	-22.176
	11.5833	16.91	18.7993	14.7005	32.399	20.7022					6.75	72.2628	-21.854
	11.6	16.4645	18.766	13.8789	30.9409	20.0125					6.76667	72.4475	-21.8548
	11.6167	17.6362	18.676	13.0318	32.0747	20.3546					6.78333	72.5313	-21.8772
	11.6333	19.1615	18.7831	13.8941	30.4471	20.5715					6.8	72.5313	-21.8863
	11.65	17.3648	19.0334	14.4896	28.8231	19.9277					6.81667	72.5313	-21.9087
	11.6667	16.6774	18.765	13.4852	28.4801	19.3519					6.83333	72.6183	-21.7665
	11.6833	16.3299	18.3804	13.1705	28.0938	18.9936					6.85	72.9191	-21.7812
	11.7	17.5149	18.3029	14.2584	29.5245	19.9002					6.86667	72.9366	-21.812
	11.7167	19.0376	18.2303	14.1545	28.0166	19.8597					6.88333	72.9915	-21.5594
	11.7333	17.1841	18.4371	12.8378	26.6405	18.7749					6.9	71.9024	-21.3207
	11.75	16.4858	18.6934	12.9092	26.3439	18.6081					6.91667	70.8799	-21.1606
	11.7667	16.1766	18.3169	14.0237	26.0558	18.6433					6.93333	70.8973	-21.5532
	11.7833	17.3009	17.9393	13.5665	27.8216	19.1571					6.95	70.9461	-22.1638
	11.8	18.8519	17.8921	12.366	26.6767	18.9467					6.96667	70.8037	-22.977
	11.8167	16.9981	17.7122	12.9283	25.6066	18.3113					6.98333	70.6657	-23.086
	11.8333	16.1925	17.9377	13.7777	25.5978	18.3764					7	70.5241	-23.1561
	11.85	15.8541	18.3173	12.9602	25.639	18.1926					7.01667	70.7246	-23.1471
	11.8667	17.1853	17.9453	12.3464	27.8743	18.8378					7.03333	70.8755	-23.0165
	11.8833	18.9012	17.5703	13.3134	27.0725	19.2143					7.05	71.2796	-22.9954
	11.9	16.9344	17.4758	13.6834	26.313	18.6016					7.06667	71.9114	-22.9594
	11.9167	16.0866	17.344	12.3538	26.7279	18.1281					7.08333	72.714	-22.4387
	11.9333	15.7139	17.6255	11.9298	27.1186	18.0969					7.1	73.5456	-22.2061
	11.95	17.0328	17.9299	13.1447	29.5348	19.4105					7.11667	74.3803	-21.9828
	11.9667	18.7467	17.5153	13.1829	28.7403	19.5463					7.13333	75.1367	-21.7401
	11.9833	16.7532	17.1165	11.8918	27.9245	18.4215					7.15	75.9316	-21.7311
	12	15.9104	17.1171	11.8146	28.1187	18.2402					7.16667	76.0328	-21.3876
	12.0167	15.5195	16.972	12.6612	28.2391	18.3479					7.18333	76.2139	-21.1346
	12.0333	17.1396	17.2707	12.1238	30.3658	19.225					7.2	75.737	-20.884
	12.05	19.0654	17.6939	11.0367	29.1008	19.2242					7.21667	75.3547	-20.8232
	12.0667	16.9073	17.177	11.8195	27.7702	18.4185					7.23333	75.0369	-20.8474
	12.0833	16.0086	16.7007	12.7851	27.3876	18.2205					7.25	74.8	-20.9918
	12.1	15.5974	16.6823	11.639	26.9314	17.7125					7.26667	73.4439	-20.1285
	12.1167	17.1588	16.5885	10.7922	28.5555	18.2737					7.28333	73.2762	-19.9661
	12.1333	19.0159	16.9011	12.1215	26.8136	18.713					7.3	73.1167	-19.738
	12.15	16.7767	17.2941	12.9847	25.2144	18.0675					7.31667	73.1167	-19.6821
	12.1667	15.8492	16.8807	11.8377	24.8392	17.3517					7.33333	73.1167	-19.6703
	12.1833	15.4588	16.4727	11.2935	24.4573	16.9206					7.35	73.1167	-19.3941
	12.2	17.1021	16.4858	12.3867	26.0811	18.0139					7.36667	73.1167	-19.4068
	12.2167	19.0952	16.3411	12.5905	24.4494	18.119					7.38333	73.1167	-19.4398
	12.2333	16.9939	16.7513	11.5909	22.9955	17.0829					7.4	73.1167	-19.6112
	12.25	16.0979	17.2088	11.9308	22.6336	16.9678					7.41667	73.1167	-19.8413
	12.2667	15.5995	16.6444	13.1155	22.3395	16.9247					7.43333	73.3919	-20.2339
	12.2833	17.15	16.2169	12.4509	24.2035	17.5053					7.45	74.7699	-20.5316
	12.3	19.2339	16.154	11.227	22.8361	17.3628					7.46667	77.0788	-21.5676
	12.3167	17.1896	16.0126	12.0633	21.6131	16.7196					7.48333	79.1967	-22.2398
	12.3333	16.2585	16.4703	13.37	21.4445	16.8858					7.5	79.2608	-22.2301
	12.35	15.7972	16.9366	12.5619	21.3374	16.6583					7.51667	79.3584	-22.2257
	12.3667	17.1776	16.3997	11.3474	23.4006	17.0813					7.53333	79.482	-22.1856
	12.3833	19.0066	15.8828	12.0666	22.1441	17.275					7.55	79.6584	-22.0323
	12.4	17.0026	15.844	12.588	21.1266	16.6403					7.56667	79.9389	-21.8035
	12.4167	16.143	15.6833	11.5906	21.2978	16.1787					7.58333	80.3206	-21.6963
	12.4333	15.6947	16.1474	11.4901	21.4767	16.2022					7.6	80.3586	-21.6825
	12.45	17.2678	16.6872	12.7588	23.9189	17.6582					7.61667	80.4792	-21.6318
	12.4667	19.286	16.0962	12.8594	23.0495	17.8228					7.63333	80.53	-21.5916
	12.4833	17.2219	15.5772	11.5646	22.2979	16.6654					7.65	80.6346	-21.4674
	12.5	16.274	15.4984	11.7165	22.8168	16.5764					7.66667	80.4063	-21.1857
	12.5167	15.8355	15.3583	13.2057	23.375	16.9436					7.68333	79.6387	-21.2529
	12.5333	17.3237	15.8821	12.9796	25.932	18.0293					7.7	78.8977	-20.9977
	12.55	19.2855	16.3983	11.6722	25.1345	18.1226					7.71667	78.0555	-20.7915
	12.5667	17.2639	15.8205	12.1335	24.5195	17.4344					7.73333	78.115	-20.7138
	12.5833	16.2954	15.2777	13.0595	24.9683	17.4002					7.75	78.4178	-20.6284
	12.6	15.8285	15.1977	12.2922	25.5635	17.2205					7.76667	79.2327	-20.3727
	12.6167	17.2722	15.0515	11.853	28.1813	18.0895					7.78333	79.8851	-20.0398
	12.6333	19.1413	15.603	13.0769	27.1337	18.7387					7.8	80.6537	-19.7942
	12.65	17.1542	16.1727	13.5787	26.2345	18.285					7.81667	81.4445	-19.7304
	12.6667	16.346	15.5301	12.2796	26.3006	17.6141					7.83333	82.3616	-19.7517
	12.6833	16.0085	14.9926	11.7403	26.3323	17.2684					7.85	83.206	-19.881
	12.7	17.4543	14.9167	13.0077	28.2012	18.395					7.86667	84.0908	-20.1454
	12.7167	19.3013	14.771	13.2434	26.2695	18.3963					7.88333	84.978	-20.3731
	12.7333	17.3654	15.4074	11.9146	24.6304	17.3295					7.9	85.7576	-20.3731
	12.75	16.5494	16.0277	11.9702	24.0124	17.1399					7.91667	86.0958	-20.3731
	12.75	16.2392	15.4223	13.1987	23.4911	17.0878					7.93333	86.1694	-20.2529
	12.7667	17.6298	14.8538	12.8479	25.1641	17.6239					7.95	86.3928	-19.828
	12.7833	19.3363	14.7857	11.7757	23.2515	17.2873					7.96667	87.508	-19.6182
	12.8	17.4172	14.6386	12.4835	21.7162	16.5639					7.98333	88.8221	-19.6513
	12.8167	16.5308	15.2115	13.4881	21.3605	16.6477					8	90.7038	-19.8347
	12.8333	16.1529	15.8116	12.5932	21.0714	16.4073					8.01667	92.6905	-20.3807
	12.85	17.6227	15.1518	11.7239	22.9844	16.8707					8.03333	93.1997	-20.9203
	12.8667	19.3824	14.5761	12.7236	21.5238	17.0515					8.05	93.4123	-20.9441
	12.8833	17.5108	14.5067	13.3909	20.2416	16.4125					8.06667	93.4919	-20.9887
	12.9	16.7233	14.3538	12.2875	20.0343	15.8497					8.08333	93.4919	-21.1047
	12.9167	16.2993	14.9486	11.7848	19.9613	15.7485					8.1	93.4919	-21.1047
	12.9333	17.5578	15.6195	12.8382	21.948	16.9909					8.11667	93.4123	-21.1047
	12.95	19.3311	14.9751	13.031	20.5914	16.9822					8.13333	93.3129	-21.1047
	12.9667	17.5425	14.3162	11.8023	19.4322	15.7733					8.15	93.4666	-21.11
	12.9833	16.6571	14.2707	11.8164	19.2119	15.489					8.16667	93.7016	-21.1194
	13	16.2786	14.1282	13.0514	19.2011	15.6648					8.18333	93.9163	-21.1946
	13.0167	17.6237	14.7614	12.6696	21.3279	16.5957					8.2	94.3465	-21.2775
	13.0333	19.2738	15.4234	11.5135	19.9771	16.547					8.21667	93.5766	-21.2752
	13.05	17.3793	14.7391	12.1221	18.9064	15.7867					8.23333	93.4594	-21.3678
	13.0667	16.4749	14.1394	13.1374	18.8641	15.654					8.25	93.1982	-21.5072
	13.0833	16.2681	14.0306	12.2169	18.9249	15.3601					8.26667	92.5213	-21.6384
	13.1	17.5012	13.8917	11.0809	21.1223	15.899					8.28333	91.4142	-21.6684
	13.1167	18.6811	14.5771	11.9294	19.8522	16.26					8.3	90.4474	-21.6215
	13.1333	16.941	15.2655	12.6392	18.8154	15.9153					8.31667	89.5611	-21.4831
	13.15	16.3377	14.6239	11.4347	18.8948	15.3228					8.33333	88.2842	-21.2669
	13.1667	16.0561	14.0459	10.8114	19.0764	14.9974					8.35	86.9157	-21.4045
	13.1833	17.1732	14.0431	12.0872	21.2616	16.1413					8.36667	85.8134	-21.7941
	13.2	18.3726	13.9366	12.2927	20.0565	16.1646					8.38333	85.6487	-21.9569
	13.2167	16.7913	14.6056	10.7803	19.0404	15.3044					8.4	85.5119	-22.1893
	13.2333	16.1727	15.249	10.7572	19.035	15.3035					8.41667	85.5826	-22.4985
	13.25	15.8218	14.5435	12.2111	19.2521	15.4572					8.43333	85.7059	-22.8504
	13.2667	16.9782	13.9241	11.9583	21.427	16.0719					8.45	85.7544	-23.2023
	13.2833	18.2099	13.7924	10.4718	20.1206	15.6487					8.46667	85.7594	-23.5729
	13.3	16.6182	13.6004	11.0235	19.1635	15.1014					8.48333	85.8412	-23.9175
	13.3167	16.0058	14.3129	12.3269	19.1245	15.4425					8.5	85.8671	-23.9305
	13.3333	15.579	15.0177	11.3183	19.2372	15.288					8.51667	85.9265	-23.9368
	13.35	16.6777	14.2822	9.97582	21.538	15.6184					8.53333	86.0665	-24.2003
	13.3667	18.0315	13.6422	10.9069	20.3117	15.7231					8.55	87.3226	-24.6909
	13.3833	16.4482	13.5542	11.6354	19.376	15.2535					8.56667	88.7673	-25.1388
	13.4	15.842	13.3351	10.1791	19.4575	14.7034					8.58333	89.4068	-25.4087
	13.4167	15.4636	14.0534	10.244	19.7045	14.8664					8.6	90.0535	-25.597
	13.4333	16.5425	14.8093	11.7346	22.0727	16.2898					8.61667	90.6622	-25.7842
	13.45	17.8939	14.0353	10.664	20.84	15.8583					8.63333	91.3047	-25.9535
	13.4667	16.164	13.4392	9.83989	19.9753	14.8546					8.65	91.9349	-25.9858
	13.4833	15.4797	13.3789	11.3693	20.1644	15.0981					8.66667	92.5187	-26.0619
	13.5	15.1366	13.1491	11.2361	20.449	14.9927					8.68333	93.0555	-26.1549
	13.5167	16.176	13.9395	9.80808	22.7972	15.6802					8.7	93.5605	-25.9963
	13.5333	17.5778	14.6399	10.7357	21.564	16.1293					8.71667	93.6222	-25.8851
	13.55	15.859	13.8134	11.4616	20.6831	15.4543					8.73333	93.6858	-25.6395
	13.5667	15.1162	13.1612	9.883	20.7387	14.7248					8.75	93.7589	-25.3749
	13.5833	14.886	13.1209	10.0022	20.9742	14.7458					8.76667	93.3478	-24.9887
	13.6	15.9856	12.9739	11.456	23.2298	15.9113					8.78333	92.9627	-24.471
	13.6167	17.23	13.7552	10.3779	21.812	15.7938					8.8	92.3591	-23.9313
	13.6333	15.5413	14.5697	9.48842	20.9074	15.1267					8.81667	92.0373	-23.2857
	13.65	14.8833	13.7112	11.0032	20.8932	15.1227					8.83333	91.8823	-22.9029
	13.6667	14.5897	13.0117	10.9127	21.03	14.886					8.85	91.76	-22.5524
	13.6833	15.7775	13.0259	9.43405	23.1011	15.3346					8.86667	91.674	-22.1503
	13.7	17.143	12.8306	10.3845	21.2968	15.4137					8.88333	91.1407	-21.8402
	13.7167	15.4185	13.6178	11.1632	20.0795	15.0697					8.9	90.5033	-21.7072
	13.7333	14.6742	14.4054	9.64622	19.784	14.6274					8.91667	90.6701	-21.5093
	13.75	14.3431	13.5687	9.8036	19.7348	14.3626					8.93333	90.6611	-21.59
	13.7667	15.5837	12.9223	11.2661	21.8215	15.3984					8.95	90.6169	-21.6389
	13.7833	16.997	12.9286	10.2687	19.9518	15.0365					8.96667	90.5899	-21.7285
	13.8	15.2396	12.779	9.43779	18.6103	14.0167					8.98333	90.5899	-21.7569
	13.8167	14.5366	13.5963	10.9268	18.312	14.3429					9	90.7858	-21.9141
	13.8333	14.2128	14.361	10.7881	18.2643	14.4065					9.01667	90.6986	-22.0242
	13.85	15.2598	13.5269	9.39627	20.3807	14.6409					9.03333	90.7016	-22.0689
	13.8667	16.5875	12.9085	10.4442	18.6905	14.6577					9.05	90.3719	-22.081
	13.8833	14.8995	12.8519	11.2484	17.4822	14.1205					9.06667	90.3211	-22.1168
	13.9	14.1851	12.6137	9.83063	17.2792	13.4771					9.08333	90.3118	-22.1936
	13.9167	13.9114	13.4151	9.98175	17.348	13.6641					9.1	90.2649	-22.0175
	13.9333	15.0393	14.21	11.3482	19.5239	15.0304					9.11667	89.8671	-22.3759
	13.95	16.2595	13.3247	10.4111	17.951	14.4866					9.13333	89.3588	-22.8777
	13.9667	14.5612	12.6364	9.83188	16.8593	13.4722					9.15	89.122	-22.8425
	13.9833	13.9431	12.6733	11.3181	16.7361	13.6676					9.16667	89.1017	-22.8753
	14	13.6678	12.498	11.0037	16.8312	13.5002					9.18333	88.9972	-22.8678
	14.0167	14.8171	13.2894	9.86559	18.978	14.2375					9.2	89.2286	-22.8875
	14.0333	15.9893	14.116	11.1595	17.5528	14.7044					9.21667	88.9191	-22.9016
	14.05	14.142	13.2594	11.8169	16.5647	13.9457					9.23333	88.688	-22.9131
	14.0667	13.4556	12.496	10.2848	16.3465	13.1457					9.25	88.6363	-22.9484
	14.0833	13.1585	12.4548	10.3596	16.4988	13.1179					9.26667	88.5351	-22.7802
	14.1	14.2427	12.3193	11.4093	18.7204	14.1729					9.28333	88.7742	-22.7224
	14.1167	15.5022	13.1019	10.225	17.1651	13.9985					9.3	88.6621	-22.7534
	14.1333	13.8738	13.9798	9.58976	16.1082	13.3879					9.31667	88.0136	-22.939
	14.15	13.2769	13.1608	10.9845	16.0118	13.3585					9.33333	87.9874	-23.2345
	14.1667	12.9606	12.3465	10.6027	16.2164	13.0315					9.35	87.6226	-23.2129
	14.1833	14.001	12.3418	9.21491	18.3736	13.4828					9.36667	87.2513	-22.9359
	14.2	15.3054	12.1733	10.1073	16.8432	13.6073					9.38333	87.1333	-22.7331
	14.2	13.769	13.003	10.5841	15.822	13.2945					9.4	86.8056	-22.5125
	14.2167	13.1887	13.9201	9.18687	15.6508	12.9866					9.41667	87.0115	-22.045
	14.2333	12.8705	13.0472	9.57133	15.8532	12.8356					9.43333	86.9111	-21.9935
	14.25	13.9255	12.3549	10.7455	18.0976	13.7809					9.45	87.0229	-21.8534
	14.2667	15.2209	12.3455	9.4859	16.573	13.4063					9.46667	86.9127	-21.4642
	14.2833	13.5294	12.1268	8.66939	15.5075	12.4583					9.48333	86.8405	-21.7458
	14.3	12.8289	12.9523	9.97078	15.3586	12.7776					9.5	86.6795	-22.183
	14.3167	12.5716	13.7938	9.81304	15.6435	12.9555					9.51667	86.8352	-22.2186
	14.3333	13.7229	12.9228	8.61265	17.9092	13.2919					9.53333	86.6677	-22.5056
	14.35	15.202	12.2207	9.60119	16.3855	13.3524					9.55	86.5099	-22.7413
	14.3667	13.6125	12.2448	10.1146	15.3883	12.8401					9.56667	86.0982	-22.8921
	14.3833	12.8232	12.0717	8.41297	15.2673	12.1438					9.58333	85.986	-23.1991
	14.4	12.4175	12.9277	8.55618	15.5246	12.3565					9.6	85.6894	-23.3904
	14.4167	13.5643	13.7607	9.863	17.8068	13.7487					9.61667	85.3044	-23.254
	14.4333	15.1482	12.8541	8.86626	16.3065	13.2938					9.63333	85.1844	-23.0425
	14.45	13.4953	12.1255	8.34469	15.3321	12.3244					9.65	84.5434	-22.7057
	14.4667	12.7042	12.0451	9.69046	15.3101	12.4374					9.66667	84.4636	-22.418
	14.4833	12.4526	11.8565	9.29615	15.5833	12.2971					9.68333	84.1115	-22.2836
	14.5	13.547	12.7719	7.99291	17.7055	13.0043					9.7	83.5554	-21.9051
	14.5167	14.9747	13.6907	9.02526	16.21	13.4752					9.71667	83.4166	-21.5683
	14.5333	13.3636	12.8036	9.7139	15.2686	12.7874					9.73333	83.5097	-21.3557
	14.55	12.6289	12.0118	8.33782	15.0559	12.0086					9.75	83.6865	-20.8849
	14.5667	12.3214	11.9697	8.51177	15.3175	12.0301					9.76667	83.6249	-21.1282
	14.5833	13.4077	11.7631	9.63991	17.5561	13.0917					9.78333	83.5039	-21.2771
	14.6	14.9313	12.6535	8.50703	16.0253	13.0293					9.8	83.2933	-21.2029
	14.6167	13.3337	13.5981	7.89435	15.0654	12.4729					9.81667	83.0895	-21.6204
	14.6333	12.5238	12.6716	9.52794	14.9634	12.4217					9.83333	82.8238	-21.7525
	14.65	12.2528	11.8746	9.45422	15.3309	12.2281					9.85	82.6818	-21.8132
	14.6667	13.3739	11.848	8.18524	17.5483	12.7389					9.86667	82.4092	-22.0561
	14.6833	14.9012	11.6872	9.1254	15.981	12.9237					9.88333	82.1747	-22.0369
	14.7	13.3583	12.6011	9.54076	15.0392	12.6348					9.9	81.8285	-21.8343
	14.7167	12.5484	13.5193	8.10174	14.9135	12.2707					9.91667	81.6027	-21.4925
	14.7333	12.2172	12.5929	8.66119	15.2208	12.173					9.93333	81.6757	-21.2296
	14.75	13.2521	11.8157	10.1404	17.4117	13.155					9.95	81.8526	-20.969
	14.7667	14.7861	11.7996	9.07706	15.8541	12.8792					9.96667	82.1066	-20.9481
	14.7833	13.3176	11.5988	8.39336	14.9194	12.0573					9.98333	82.2818	-20.6271
	14.8	12.5288	12.5469	9.75621	14.7939	12.4065					10	82.3299	-20.5753
	14.8167	12.2975	13.4901	9.4078	15.065	12.5651					10.0167	82.4949	-20.5753
	14.8333	13.4247	12.502	8.26444	17.2178	12.8522					10.0333	82.5219	-20.5889
	14.85	14.8402	11.7127	9.55785	15.7218	12.9581					10.05	82.6934	-20.7057
	14.8667	13.2886	11.6416	10.279	14.7732	12.4956					10.0667	82.7603	-20.7861
	14.8833	12.5406	11.4201	8.79442	14.5563	11.8279					10.0833	83.359	-20.7206
	14.9	12.2065	12.3885	8.93143	14.9166	12.1107					10.1	84.4728	-19.9594
	14.9167	13.3088	13.3116	10.1355	17.1303	13.4715					10.1167	84.586	-19.4901
	14.9333	14.8102	12.3535	9.1137	15.6043	12.9704					10.1333	84.6843	-19.1335
	14.95	13.1868	11.5665	8.66526	14.782	12.0501					10.15	84.6987	-19.1335
	14.9667	12.4349	11.5261	10.2579	14.665	12.221					10.1667	84.7275	-19.089
	14.9833	12.1001	11.3368	9.97429	14.987	12.0996					10.1833	84.6417	-18.9094
	15	13.1472	12.2766	8.62003	17.151	12.7987					10.2	84.2359	-18.7082
	15.0167	14.6856	13.2543	9.51623	15.5661	13.2556					10.2167	83.9278	-18.3375
	15.0333	13.0549	12.3455	10.0978	14.6856	12.546					10.2333	83.8005	-18.2601
	15.05	12.3221	11.5241	8.82511	14.5839	11.8138					10.25	83.7147	-18.2601
	15.0667	12.0581	11.5039	9.32715	14.9389	11.957					10.2667	83.6335	-18.3375
	15.0833	13.081	11.3519	10.7383	17.0813	13.0632					10.2833	83.6408	-18.3378
	15.1	14.6259	12.3031	9.58959	15.5592	13.0194					10.3	83.5561	-18.4484
	15.1167	13.0907	13.2565	8.81435	14.7208	12.4706					10.3167	83.8393	-18.3944
	15.1333	12.3582	12.2872	10.1507	14.6126	12.3522					10.3333	83.8374	-18.7727
	15.15	12.0745	11.5252	9.98354	15.0454	12.1572					10.35	83.6176	-18.5765
	15.1667	13.0808	11.5307	8.96931	17.2119	12.6982					10.3667	83.3216	-18.5797
	15.1833	14.6285	11.2677	10.1217	15.7335	12.9379					10.3833	82.9428	-18.436
	15.2	13.1175	12.1571	10.7648	14.9241	12.7409					10.4	82.4989	-18.2127
	15.2167	12.3326	13.1777	9.3426	14.7392	12.398					10.4167	82.1564	-18.2672
	15.2333	12.0509	12.2459	9.50649	15.1364	12.2349					10.4333	81.9038	-18.1412
	15.25	13.0733	11.4149	10.7362	17.2958	13.1301					10.45	81.732	-18.1372
	15.2667	14.5148	11.4092	9.84125	15.7393	12.8761					10.4667	81.6863	-18.136
	15.2833	12.9859	11.1359	9.35728	14.9311	12.1026					10.4833	82.8665	-18.3559
	15.3	12.2338	12.069	10.7905	14.8743	12.4919					10.5	83.3757	-18.7567
	15.3167	11.8808	13.1264	10.518	15.3122	12.7093					10.5167	83.1764	-19.1278
	15.3333	12.9619	12.1359	9.22122	17.4887	12.9519					10.5333	82.943	-19.4918
	15.35	14.4705	11.3288	10.1296	16.0189	12.987					10.55	82.926	-19.6826
	15.3667	12.8882	11.3255	10.616	15.1933	12.5057					10.5667	83.0261	-19.8155
	15.3833	12.1401	11.1038	9.28338	15.0304	11.8894					10.5833	82.9374	-19.764
	15.4	11.7764	12.0877	9.73331	15.4286	12.2565					10.6	82.9356	-19.7896
	15.4167	12.7505	13.0799	10.9647	17.5166	13.5779					10.6167	82.9043	-19.6571
	15.4333	14.2176	12.0717	9.82043	15.9159	13.0064					10.6333	82.8601	-19.3524
	15.45	12.6617	11.2504	9.09752	15.0896	12.0248					10.65	82.787	-19.1777
	15.4667	11.9191	11.2667	10.3718	14.8905	12.112					10.6667	82.6875	-19.0244
	15.4833	11.6341	11.0696	10.2015	15.2076	12.0282					10.6833	82.4572	-18.6949
	15.5	12.665	12.019	9.15859	17.331	12.7934					10.7	82.3147	-18.5677
	15.5167	14.1405	13.0484	10.1522	15.7236	13.2662					10.7167	82.0246	-18.4248
	15.5333	12.6194	12.0842	10.5653	14.8506	12.5299					10.7333	81.5303	-18.3646
	15.55	11.8468	11.2394	9.01262	14.6865	11.6963					10.75	81.0853	-18.3341
	15.5667	11.5167	11.1943	9.16331	15.047	11.7303					10.7667	80.7434	-18.3083
	15.5833	12.5002	10.9493	10.2972	17.14	12.7217					10.7833	80.2074	-17.8443
	15.6	13.9916	11.954	9.26336	15.5309	12.685					10.8	79.8546	-16.7963
	15.6167	12.5811	12.9927	8.76158	14.7586	12.2735					10.8167	79.3319	-15.677
	15.6333	11.8214	11.9878	10.1526	14.7334	12.1738					10.8333	78.9361	-15.0446
	15.6333	11.4494	11.162	9.77334	15.1628	11.8869					10.85	78.7757	-14.4531
	15.65	12.4277	11.1462	8.54494	17.2507	12.3424					10.8667	78.9255	-14.0206
	15.6667	13.9132	10.9611	9.55885	15.6731	12.5266					10.8833	79.1555	-13.9654
	15.6833	12.4361	11.9405	10.0704	14.8112	12.3146					10.9	79.3682	-13.9313
	15.7	11.627	12.876	8.70137	14.6224	11.9567					10.9167	79.5591	-13.9291
	15.7167	11.3204	11.8909	9.00572	15.044	11.8153					10.9333	79.77	-13.9268
	15.7333	12.358	11.0849	10.2622	17.1398	12.7112					10.95	79.9138	-13.8802
	15.75	13.8148	11.0182	9.21103	15.5454	12.3974					10.9667	79.6522	-13.8562
	15.7667	12.3091	10.7964	8.53743	14.6924	11.5838					10.9833	79.3546	-13.5179
	15.7833	11.4806	11.7895	9.91659	14.5141	11.9252					11	79.0724	-13.5073
	15.8	11.1197	12.8251	9.55782	14.9092	12.103					11.0167	78.4419	-13.5038
	15.8167	12.1687	11.8438	8.23673	16.9639	12.3033					11.0333	77.9628	-13.4422
	15.8333	13.7281	10.9998	9.28627	15.3432	12.3394					11.05	77.4881	-13.5456
	15.85	12.298	10.9833	9.89352	14.4238	11.8997					11.0667	76.689	-13.7477
	15.8667	11.5062	10.7713	8.55738	14.2626	11.2744					11.0833	76.2231	-13.9135
	15.8833	11.1691	11.7449	8.83699	14.7258	11.6192					11.1	75.7141	-14.0532
	15.9	12.1165	12.8189	9.97415	16.7663	12.9189					11.1167	75.0522	-14.1875
	15.9167	13.5117	11.8545	8.92404	15.1694	12.3649					11.1333	74.6197	-14.3422
	15.9333	12.0585	10.9677	8.36049	14.3046	11.4228					11.15	73.3426	-14.0894
	15.95	11.3224	10.9555	9.71375	14.1176	11.5273					11.1667	72.4615	-13.6201
	15.9667	11.0189	10.7283	9.36426	14.5663	11.4194					11.1833	71.5667	-12.8501
	15.9833	12.0548	11.7104	8.13704	16.5987	12.1252					11.2	70.8114	-12.1012
	16	13.5507	12.7682	9.12113	14.9993	12.6098					11.2167	70.3181	-11.7587
	16.0167	12.0886	11.7654	9.649	14.1627	11.9164					11.2333	69.4698	-11.56
	16.0333	11.2738	10.9221	8.30286	13.9523	11.1127					11.25	68.8018	-11.3968
	16.05	10.9252	10.8684	8.57004	14.37	11.1834					11.2667	68.0594	-11.2042
	16.0667	11.9309	10.636	9.76221	16.3418	12.1677					11.2833	67.7245	-11.089
	16.0833	13.4646	11.6565	8.68275	14.7369	12.1352					11.3	67.696	-11.0269
	16.1	12.1717	12.7381	8.0244	13.9739	11.727					11.3167	67.4418	-11.0079
	16.1167	11.4033	11.7402	9.4395	13.8453	11.607					11.3333	67.1276	-10.7816
	16.1333	11.0244	10.8394	9.28924	14.299	11.363					11.35	67.0339	-10.3003
	16.15	12.1062	10.8278	8.19649	16.2661	11.8492					11.3667	66.8688	-9.34914
	16.1667	13.5431	10.6092	9.20359	14.7417	12.0244					11.3833	66.7409	-8.45945
	16.1833	12.0036	11.5731	9.67508	13.9662	11.8045					11.4	66.6019	-7.66194
	16.2	11.2938	12.6428	8.18404	13.7769	11.4744					11.4167	66.6584	-6.93676
	16.2167	11.0283	11.658	8.47487	14.2895	11.3627					11.4333	66.5739	-6.1384
	16.2333	12.0358	10.7607	9.82124	16.2535	12.2178					11.45	66.619	-5.2862
	16.25	13.5522	10.7183	8.85732	14.6808	11.9522					11.4667	66.8274	-4.67947
	16.2667	12.0205	10.4969	8.18859	13.9319	11.1595					11.4833	67.6922	-4.94232
	16.2833	11.1742	11.4305	9.41951	13.7078	11.433					11.5	68.7409	-5.33941
	16.3	10.8742	12.4835	9.17226	14.1805	11.6776					11.5167	69.9341	-5.83299
	16.3167	11.9351	11.5257	7.93612	16.2082	11.9013					11.5333	71.091	-6.36363
	16.3333	13.5438	10.6553	8.85225	14.6025	11.9135					11.55	71.1864	-6.86707
	16.35	12.0508	10.6816	9.45022	13.7882	11.4927					11.5667	71.4294	-7.29247
	16.3667	11.2574	10.4727	7.8818	13.5962	10.802					11.5833	71.5156	-7.60516
	16.3833	10.915	11.4565	8.03087	14.0514	11.1134					11.6	71.617	-7.52568
	16.4	11.8239	12.522	9.33058	16.0485	12.4313					11.6167	71.634	-7.60288
	16.4167	13.4258	11.4855	8.18794	14.5041	11.9008					11.6333	71.6522	-7.36075
	16.4333	11.975	10.6403	7.50368	13.7452	10.966					11.65	71.076	-7.46227
	16.45	11.157	10.6009	8.91732	13.5586	11.0584					11.6667	70.5711	-7.72454
	16.4667	10.9175	10.3808	8.54173	13.9942	10.9585					11.6833	70.1055	-7.64849
	16.4833	11.9134	11.412	7.17629	15.9518	11.6134					11.7	70.0871	-7.51054
	16.5	13.4027	12.4587	8.17844	14.3911	12.1077					11.7167	69.9325	-7.70716
	16.5167	11.9164	11.5019	8.67384	13.6476	11.435					11.7333	69.7779	-7.70319
	16.5333	11.102	10.598	7.04043	13.4442	10.5462					11.75	69.5316	-7.77288
	16.55	10.8209	10.5361	7.28261	13.91	10.6374					11.7667	68.9404	-8.01672
	16.5667	11.833	10.3474	8.6194	15.9204	11.68					11.7833	68.3245	-8.02683
	16.5833	13.3254	11.2974	7.41386	14.3637	11.6001					11.8	67.4308	-8.28323
	16.6	11.8888	12.3753	6.6415	13.6914	11.1492					11.8167	66.596	-8.21687
	16.6167	11.2309	11.4288	8.16896	13.546	11.0937					11.8333	65.6622	-7.93655
	16.6333	11.0394	10.539	7.84065	13.9762	10.8488					11.85	64.1612	-7.28955
	16.65	11.9784	10.4886	6.23839	15.9168	11.1555					11.8667	61.7117	-6.63626
	16.6667	13.4587	10.2659	7.32911	14.3292	11.3457					11.8833	59.1011	-5.45697
	16.6833	12.0414	11.2751	8.10545	13.6364	11.2646					11.9	56.6319	-4.06817
	16.7	11.2497	12.3407	6.33156	13.4492	10.8428					11.9167	54.042	-2.69799
	16.7167	11.0132	11.3404	6.53813	13.9243	10.704					11.9333	51.9761	-1.27567
	16.7333	12.0589	10.466	8.08408	15.8728	11.6204					11.95	50.2877	0.155735
	16.75	13.5454	10.4412	6.82349	14.2689	11.2697					11.9667	50.2913	1.33418
	16.7667	12.0831	10.2278	6.01217	13.5697	10.4732					11.9833	50.3045	2.06226
	16.7833	11.2451	11.2297	7.71719	13.2884	10.8701					12	50.2017	2.5734
	16.8	10.9146	12.3286	7.47942	13.7601	11.1207					12.0167	50.2432	2.66165
	16.8167	12.0118	11.344	5.93708	15.774	11.2667					12.0333	50.0502	2.69774
	16.8333	13.5729	10.4358	7.12598	14.1985	11.3333					12.05	49.9265	2.89303
	16.85	12.1129	10.3717	7.93647	13.4886	10.9774					12.0667	49.9244	3.04866
	16.8667	11.3998	10.1627	6.23134	13.2599	10.2634					12.0833	49.8582	3.61301
	16.8833	11.0206	11.1634	6.47796	13.8138	10.619					12.1	49.4808	3.94474
	16.9	11.8845	12.2191	8.03097	15.737	11.9679					12.1167	48.9567	4.53244
	16.9167	13.4664	11.2548	6.77723	14.107	11.4014					12.1333	48.9527	4.89951
	16.9333	12.0839	10.3476	5.95074	13.457	10.4598					12.15	50.0506	5.28766
	16.95	11.2608	10.3517	7.71404	13.2519	10.6446					12.1667	51.1493	6.01538
	16.9667	10.8761	10.2024	7.50333	13.8393	10.6053					12.1833	51.6654	6.73862
	16.9833	11.8307	11.1331	5.94503	15.8298	11.1847					12.2	51.7764	7.30775
	17	13.3998	12.1983	7.12148	14.1825	11.7255					12.2167	51.6446	7.91211
	17.0167	12.0138	11.201	7.89761	13.4824	11.1487					12.2333	51.5064	7.47253
	17.0333	11.2516	10.2715	6.19147	13.3104	10.2562					12.25	51.1943	7.09931
	17.05	10.9582	10.2615	6.46172	13.8327	10.3785					12.2667	51.4727	7.08534
	17.0667	11.9144	10.0566	8.06286	15.6911	11.4312					12.2833	51.8965	7.09335
	17.0667	13.4326	11.0456	6.88281	14.1031	11.366					12.3	51.9455	7.54909
	17.0833	12.0592	12.1077	6.09754	13.4531	10.9294					12.3167	51.9455	7.62585
	17.1	11.2613	11.1042	7.82763	13.2073	10.8501					12.3333	51.7151	8.00037
	17.1167	10.9698	10.2462	7.56381	13.7509	10.6327					12.35	51.247	8.38645
	17.1333	11.9464	10.2453	6.01067	15.6452	10.9619					12.3667	51.0167	8.51275
	17.15	13.4418	10.0062	7.1757	14.0773	11.1753					12.3833	50.3662	8.63461
	17.1667	12.0979	10.9511	7.91682	13.4377	11.1009					12.4	50.3109	8.82173
	17.1833	11.2705	12.0483	6.22836	13.1196	10.6667					12.4167	50.2495	8.95339
	17.2	10.9332	11.0717	6.48766	13.7231	10.5539					12.4333	50.7403	9.10114
	17.2167	11.9346	10.147	8.05388	15.6592	11.4487					12.45	50.8691	9.06183
	17.2333	13.3739	10.1573	6.88561	13.9981	11.1037					12.4667	51.5798	9.16349
	17.25	11.9409	9.93857	6.08017	13.3896	10.3373					12.4833	52.3722	9.6165
	17.2667	11.223	10.9014	7.76538	13.0738	10.7409					12.5	52.2642	9.38452
	17.2833	10.9785	12.0344	7.49097	13.5761	11.02					12.5167	52.3713	9.39701
	17.3	11.8483	11.0504	5.91511	15.5289	11.0857					12.5333	52.3649	9.39482
	17.3167	13.2404	10.1751	7.11029	13.8791	11.1012					12.55	52.6025	9.61145
	17.3333	11.9161	10.1566	7.93491	13.203	10.8027					12.5667	52.5451	9.1397
	17.35	11.1659	9.90768	6.25356	12.9444	10.0679					12.5833	52.1045	9.33836
	17.3667	10.8072	10.9202	6.49279	13.464	10.421					12.6	51.4644	9.49651
	17.3833	11.8271	12.0114	8.06006	15.3466	11.8113					12.6167	51.3614	10.0257
	17.4	13.3417	11.0378	6.81317	13.7769	11.2424					12.6333	51.21	10.4359
	17.4167	11.8653	10.121	5.92915	13.1436	10.2647					12.65	50.2861	10.6187
	17.4333	11.0504	10.0514	7.66339	12.8895	10.4137					12.6667	50.0079	10.7266
	17.45	10.7073	9.82008	7.39637	13.4442	10.342					12.6833	49.8408	10.9956
[truncated: 496 more rows]

## Sheet: Figure S3 A,D
	Figure S3A																					Figure S3D
[truncated: 1,559 more rows]

[truncated: 1 more sheets: Figure S4]
